# Supplementary material for: Differentially disrupted spinal cord and muscle energy metabolism in spinal and bulbar muscular atrophy
Source: JCI Insight. 2024 Mar 7;9(7):e178048. doi: 10.1172/jci.insight.178048 (PMC11128210; doi:10.1172/jci.insight.178048)
Supplement: Supplemental table 1 [file jciinsight-9-178048-s092.xlsx]

## Sheet: CD-Full Dataset
Super Pathway	Sub Pathway	Biochemical Name	CD Tg/NTg
			FC	p-value	q-value
Amino Acid	Glycine, Serine and Threonine Metabolism	glycine	0.86	0.0933	0.0327
		N-acetylglycine	0.83	0.1827	0.0572
		sarcosine	0.69	0.0083	0.0043
		dimethylglycine	1.29	0.0012	0.0008
		betaine	1.08	0.4772	0.125
		serine	1.26	0.0354	0.0148
		N-acetylserine	0.71	5.7585e-05	5.9394e-05
		threonine	1.22	0.0521	0.02
		N-acetylthreonine	0.74	1.5744e-05	1.854e-05
		allo-threonine	1.21	0.6026	0.147
	Alanine and Aspartate Metabolism	alanine	1.14	0.0132	0.0063
		N-acetylalanine	1.57	0.0011	0.0008
		N,N-dimethylalanine	0.79	0.3634	0.1006
		aspartate	1.44	0.0299	0.0127
		N-acetylaspartate (NAA)	1.1	0.5142	0.1321
		asparagine	1.36	0.0099	0.005
		N-acetylasparagine	1.87	5.058e-05	5.2898e-05
	Glutamate Metabolism	glutamate	1.35	0.0015	0.001
		glutamine	1.5	6.5121e-07	1.3341e-06
		alpha-ketoglutaramate*	1.75	8.2966e-06	1.0884e-05
		N-acetylglutamate	1.19	0.2296	0.0683
		N-acetylglutamine	1.33	0.0017	0.0011
		glutamate, gamma-methyl ester	4.48	3.2428e-09	1.3857e-08
		pyroglutamine*	1.26	0.0325	0.0137
		N-acetyl-aspartyl-glutamate (NAAG)	1.04	0.677	0.161
		beta-citrylglutamate	1.03	0.898	0.1981
		gamma-aminobutyrate (GABA)	0.46	0.8778	0.1951
		N-methyl-GABA	1.25	0.0391	0.0159
	Histidine Metabolism	histidine	1.34	0.0093	0.0047
		1-methylhistidine	1.94	0.0002	0.0002
		3-methylhistidine	0.64	0.0565	0.0215
		trans-urocanate	1.54	0.1042	0.0357
		imidazole propionate	1.56	0.0141	0.0066
		imidazole lactate	0.81	0.0022	0.0014
		carnosine	0.23	6.7e-14	2.002e-12
		N-acetylcarnosine	0.62	6.1953e-06	8.5959e-06
		anserine	0.32	5.54e-13	1.1833e-11
		histamine	1.71	1.1031e-05	1.3634e-05
		1-methylhistamine	1.96	0.0063	0.0034
		1-methyl-4-imidazoleacetate	1.31	0.0552	0.0211
		1-methyl-5-imidazoleacetate	0.68	0.1013	0.0348
		4-imidazoleacetate	1.74	0.0128	0.0062
		histidine methyl ester	1.32	0.5826	0.1433
	Lysine Metabolism	lysine	2.63	3.4232e-08	1.0666e-07
		N6-acetyllysine	3.54	1.06e-13	2.647e-12
		N6-methyllysine	3.45	7.6836e-10	4.5965e-09
		N6,N6-dimethyllysine	3.98	2.2167e-09	9.7504e-09
		N6,N6,N6-trimethyllysine	2.03	8.7171e-08	2.5071e-07
		hydroxy-N6,N6,N6-trimethyllysine*	5.85	2.4792e-05	2.8304e-05
		5-hydroxylysine	3.92	7.3137e-09	2.8046e-08
		5-(galactosylhydroxy)-L-lysine	4.79	5.5808e-08	1.6693e-07
		2-aminoadipate	4.16	1.4111e-11	1.4534e-10
		pipecolate	1.1	0.2898	0.0837
		6-oxopiperidine-2-carboxylate	2.18	8.3456e-07	1.5799e-06
		5-aminovalerate	1.83	0.0377	0.0155
		N,N,N-trimethyl-5-aminovalerate	1.01	0.931	0.2045
	Phenylalanine Metabolism	phenylalanine	1.36	0.0071	0.0037
		N-acetylphenylalanine	2.34	3.1005e-06	4.9329e-06
		1-carboxyethylphenylalanine	2.19	0.007	0.0037
		phenyllactate (PLA)	1.51	0.0558	0.0213
	Tyrosine Metabolism	tyrosine	1.21	0.1814	0.0569
		N-acetyltyrosine	1.8	5.8555e-05	5.9572e-05
		1-carboxyethyltyrosine	2.54	0.012	0.0059
		4-hydroxyphenylpyruvate	1.42	0.2798	0.0809
		3-(4-hydroxyphenyl)lactate	1.98	8.4644e-06	1.1008e-05
		phenol sulfate	0.68	0.2114	0.0645
		3-methoxytyrosine	0.85	0.4526	0.1202
		o-Tyrosine	1.14	0.6168	0.1489
		O-methyltyrosine	1.99	9.6658e-06	1.2251e-05
		p-cresol glucuronide*	2.44	0.0217	0.0098
		N-formylphenylalanine	1.37	0.1784	0.0562
	Tryptophan Metabolism	tryptophan	1.65	3.485e-05	3.7768e-05
		C-glycosyltryptophan	1.75	6.8885e-06	9.4514e-06
		kynurenine	1.97	1.9772e-07	4.6935e-07
		N-formylanthranilic acid	1.62	0.0018	0.0012
		picolinate	1.88	0.0001	0.0001
		serotonin	3.69	7.1645e-05	7.0959e-05
		indolelactate	3.05	9.6863e-09	3.6216e-08
		indolepropionate	1.87	0.2101	0.0644
		3-indoxyl sulfate	1.72	0.0356	0.0149
	Leucine, Isoleucine and Valine Metabolism	leucine	1.36	0.0257	0.0111
		N-acetylleucine	1.14	0.5728	0.1418
		1-carboxyethylleucine	2.35	0.0056	0.0031
		4-methyl-2-oxopentanoate	0.2	7.5422e-06	1.0167e-05
		alpha-hydroxyisocaproate	0.59	0.0031	0.0018
		isovalerylcarnitine (C5)	1.31	0.0842	0.03
		beta-hydroxyisovalerate	1.44	0.013	0.0062
		beta-hydroxyisovaleroylcarnitine	1.61	2.2294e-06	3.7046e-06
		3-methylglutaconate	2.24	0.0005	0.0004
		isoleucine	1.08	0.4977	0.129
		1-carboxyethylisoleucine	2.18	0.0178	0.0082
		3-methyl-2-oxovalerate	0.24	0.0002	0.0002
		2-hydroxy-3-methylvalerate	1.15	0.5279	0.1354
		2-methylbutyrylcarnitine (C5)	0.96	0.7061	0.1655
		tiglylcarnitine (C5:1-DC)	2.16	0.0004	0.0003
		ethylmalonate	1.18	0.6919	0.1635
		methylsuccinate	1.1	0.5709	0.1418
		valine	1.22	0.063	0.0235
		1-carboxyethylvaline	2.29	0.0016	0.001
		3-methyl-2-oxobutyrate	0.12	1.3037e-06	2.2411e-06
		alpha-hydroxyisovalerate	0.71	0.0027	0.0016
		isobutyrylcarnitine (C4)	1.74	0.0089	0.0045
		3-hydroxyisobutyrate	1.72	0.0002	0.0001
		2,3-dihydroxy-2-methylbutyrate	1.33	0.1464	0.0476
	Methionine, Cysteine, SAM and Taurine Metabolism	methionine	1.22	0.1172	0.0392
		N-acetylmethionine	1.35	0.1479	0.0479
		N-formylmethionine	0.73	0.0005	0.0004
		S-methylmethionine	2.6	0.0003	0.0003
		methionine sulfone	1.14	0.2905	0.0837
		methionine sulfoxide	1.05	0.7795	0.1783
		N-acetylmethionine sulfoxide	1.87	0.0392	0.0159
		S-adenosylmethionine (SAM)	1.76	9.6136e-05	9.1577e-05
		S-adenosylhomocysteine (SAH)	1.39	0.002	0.0013
		5-methylthioribose**	0.51	0.0003	0.0003
		cystathionine	0.75	0.1351	0.0443
		cysteine	0.69	0.0016	0.0011
		S-methylcysteine	0.45	0.0238	0.0106
		lanthionine	3.25	2.8302e-08	9.2016e-08
		hypotaurine	1.08	0.8907	0.1968
		taurine	1.03	0.1562	0.0501
		N-acetyltaurine	0.79	0.0869	0.0308
		taurocyamine	1.25	0.109	0.0371
	Urea cycle; Arginine and Proline Metabolism	arginine	2.53	4.8059e-06	7.0247e-06
		argininosuccinate	13.11	1.6145e-09	7.7887e-09
		urea	1.03	0.7301	0.1706
		ornithine	1.63	0.0026	0.0016
		3-amino-2-piperidone	0.99	0.6112	0.1484
		2-oxoarginine*	2.13	4.6098e-06	6.8941e-06
		citrulline	1.29	3.5704e-05	3.8415e-05
		homoarginine	4.21	3.1522e-07	7.2526e-07
		homocitrulline	1.6	1.4914e-05	1.7702e-05
		proline	1	0.9567	0.2086
		dimethylarginine (SDMA + ADMA)	4.65	1.4577e-11	1.4534e-10
		N-acetylarginine	2.28	6.293e-12	7.8425e-11
		N-(ADP-ribosyl)-arginine (1)*	0.96	0.7644	0.1759
		N-(ADP-ribosyl)-arginine (2)*	0.72	0.4524	0.1202
		N-delta-acetylornithine	1.7	5.7465e-07	1.1936e-06
		trans-4-hydroxyproline	0.52	1.7277e-09	8.0745e-09
		N-methylproline	1.02	0.687	0.1628
		N,N,N-trimethyl-alanylproline betaine (TMAP)	1.09	0.099	0.0343
		N-monomethylarginine	6.36	6.7503e-09	2.7185e-08
		argininate*	1.36	0.0146	0.0069
	Creatine Metabolism	guanidinoacetate	1.07	0.56	0.1405
		creatine	1.03	0.2173	0.0658
		creatinine	1.14	0.1618	0.0516
		creatine phosphate	1.94	0.5688	0.1418
	Polyamine Metabolism	N-acetylputrescine	1.57	0.0981	0.0341
		N-acetyl-isoputreanine	1.57	0.0002	0.0002
		spermidine	1.67	0.0002	0.0002
		(N(1) + N(8))-acetylspermidine	2.11	3.3609e-05	3.669e-05
		spermine	4.88	4.9491e-10	3.084e-09
		5-methylthioadenosine (MTA)	1.49	0.0038	0.0022
	Guanidino and Acetamido Metabolism	1-methylguanidine	1.31	0.0006	0.0005
		4-guanidinobutanoate	1.54	0.0017	0.0011
	Glutathione Metabolism	glutathione, reduced (GSH)	0.83	0.1658	0.0525
		glutathione, oxidized (GSSG)	1.52	9.945e-07	1.8592e-06
		cysteine-glutathione disulfide	3.01	0.0002	0.0002
		S-methylglutathione	1.79	5.8193e-05	5.9572e-05
		S-lactoylglutathione	42.47	0	0
		cysteinylglycine	0.92	0.7127	0.1668
		5-oxoproline	1.68	0.0006	0.0004
		2-hydroxybutyrate/2-hydroxyisobutyrate	1.12	0.2111	0.0645
		ophthalmate	1.47	0.0158	0.0073
		S-(1,2-dicarboxyethyl)glutathione	1.05	0.6739	0.1607
		4-hydroxy-nonenal-glutathione	0.61	0.1763	0.0558
Peptide	Gamma-glutamyl Amino Acid	gamma-glutamylglutamate	2.35	0.0009	0.0007
		gamma-glutamylglycine	0.82	0.0455	0.0179
		gamma-glutamylhistidine	0.5	0.0003	0.0002
		gamma-glutamylleucine	1.27	0.0121	0.0059
		gamma-glutamyl-alpha-lysine	0.64	0.0027	0.0016
		gamma-glutamyl-epsilon-lysine	1.16	0.252	0.0737
		gamma-glutamylvaline	1.12	0.5513	0.1388
	Dipeptide	alanylleucine	2.69	0.0004	0.0003
		glutaminylleucine	1.04	0.8308	0.188
		glycylisoleucine	3.48	0.0027	0.0016
		glycylleucine	2.81	0.0007	0.0005
		glycylvaline	1.93	4.838e-06	7.0247e-06
		isoleucylglycine	1.95	0.0335	0.0141
		leucylalanine	2.52	0.0001	0.0001
		leucylglycine	1.7	0.0192	0.0087
		lysylleucine	1.06	0.3444	0.0963
		phenylalanylalanine	1.26	0.2316	0.0687
		phenylalanylglycine	9.52	6.4941e-08	1.9043e-07
		prolylglycine	2.26	0.0163	0.0076
		threonylphenylalanine	3.69	1.0142e-06	1.8725e-06
		tyrosylglycine	2.34	0.0125	0.0061
		valylglutamine	1.88	0.0379	0.0155
		valylglycine	1.79	0.0266	0.0114
		valylleucine	1.87	0.0017	0.0011
		leucylglutamine*	1.69	0.011	0.0055
	Acetylated Peptides	phenylacetylglycine	1.59	0.0726	0.0265
Carbohydrate	Glycolysis, Gluconeogenesis, and Pyruvate Metabolism	1,5-anhydroglucitol (1,5-AG)	1.71	1.059e-05	1.3221e-05
		glucose	1.74	2.4568e-06	3.9938e-06
		glucose 6-phosphate	330.9	5.1e-14	1.913e-12
		fructose 1,6-bisphosphate	45.2	3.133e-12	5.4758e-11
		2-phosphoglycerate	13.3	4.5499e-06	6.8734e-06
		3-phosphoglycerate	42.88	1.0353e-09	5.5296e-09
		phosphoenolpyruvate (PEP)	1.1	0.8738	0.1948
		pyruvate	0.86	0.574	0.1418
		lactate	1.01	0.9152	0.2013
		glycerate	1.97	3.7577e-07	8.3878e-07
	Pentose Phosphate Pathway	6-phosphogluconate	2.61	3.1544e-06	4.9658e-06
		5-phosphoribosyl diphosphate (PRPP)	0.53	0.0714	0.0262
		ribose 1-phosphate	2.39	8.6981e-05	8.4471e-05
		sedoheptulose-7-phosphate	14.55	2.0604e-08	7.0031e-08
	Pentose Metabolism	ribitol	0.8	0.001	0.0007
		ribonate	1.19	0.0342	0.0144
		ribulose/xylulose	3.19	0.0019	0.0012
		arabitol/xylitol	1.63	0.0008	0.0006
		arabonate/xylonate	1.69	5.6977e-05	5.9175e-05
		sedoheptulose	6.22	7.8026e-06	1.0419e-05
		ribulonate/xylulonate/lyxonate*	1.88	4.3492e-05	4.5805e-05
	Glycogen Metabolism	maltopentaose	5.16	0.0175	0.008
		maltotetraose	0.62	0.4665	0.1228
		maltotriose	0.97	0.7687	0.1763
		maltose	1.26	0.1869	0.0582
	Disaccharides and Oligosaccharides	lactose	4.71	4.0702e-07	8.9518e-07
		sucrose	5.8	0.0067	0.0036
		maltitol/lactitol/cellobiotol/palatinol	1.39	0.0881	0.0311
	Fructose, Mannose and Galactose Metabolism	fructose	0.55	0.0105	0.0053
		mannitol/sorbitol	1.26	0.0151	0.007
		mannose	9.47	2.2108e-07	5.1662e-07
		galactitol (dulcitol)	0.61	1.9512e-07	4.6935e-07
		galactose 1-phosphate	6.41	1.6709e-05	1.9523e-05
		galactonate	0.84	0.0208	0.0094
	Nucleotide Sugar	UDP-glucose	0.62	0.3662	0.1012
		UDP-galactose	0.24	1.1604e-09	5.9843e-09
		UDP-glucuronate	2.93	1.6671e-08	5.9363e-08
		UDP-N-acetylglucosamine/galactosamine	2.13	0.0096	0.0048
		cytidine 5'-monophospho-N-acetylneuraminic acid	1.54	1.2726e-06	2.213e-06
	Aminosugar Metabolism	glucuronate	2.1	7.0374e-07	1.4033e-06
		N-acetylglucosaminitol	1.97	1.3942e-05	1.6681e-05
		N-acetylglucosamine 6-phosphate	2.19	0.008	0.0042
		N-acetyl-glucosamine 1-phosphate	3.02	7.5462e-06	1.0167e-05
		N-acetylneuraminate	3.2	9.3466e-06	1.1947e-05
		N-acetylglucosaminylasparagine	1.74	9.8254e-08	2.7212e-07
		erythronate*	1.37	0.0071	0.0037
		N-acetylglucosamine/N-acetylgalactosamine	1.34	0.4089	0.1106
		N-glycolylneuraminate	1.87	0.0003	0.0003
	Advanced Glycation End-product	N6-carboxymethyllysine	3.22	1.9078e-09	8.6463e-09
Energy	TCA Cycle	citrate	0.66	0.5789	0.1426
		aconitate [cis or trans]	0.66	0.7339	0.1709
		isocitrate	2.22	8.75e-10	4.8467e-09
		isocitric lactone	0.6	0.0019	0.0012
		alpha-ketoglutarate	0.29	0.0665	0.0246
		succinylcarnitine (C4-DC)	1.32	0.0768	0.0279
		succinate	0.5	0.1003	0.0347
		fumarate	2.06	0.0005	0.0004
		malate	2.37	9.5605e-05	9.1577e-05
		itaconate	1.22	0.5712	0.1418
		tricarballylate	1.84	0.0243	0.0107
		2-methylcitrate/homocitrate	1.54	0.0631	0.0235
	Oxidative Phosphorylation	acetylphosphate	5.74	5.5332e-11	4.8678e-10
		phosphate	0.78	7.7721e-07	1.5294e-06
Lipid	Fatty Acid Synthesis	malonylcarnitine	1.99	3.3623e-07	7.6188e-07
		malonate	1.34	0.0378	0.0155
	Medium Chain Fatty Acid	5-dodecenoate (12:1n7)	1.04	0.3763	0.1031
	Long Chain Saturated Fatty Acid	palmitate (16:0)	0.95	0.7902	0.1802
		margarate (17:0)	1.03	0.7767	0.1779
		stearate (18:0)	1.05	0.6927	0.1635
		nonadecanoate (19:0)	1.05	0.696	0.1637
		arachidate (20:0)	0.95	0.6035	0.147
		behenate (22:0)*	0.95	0.5384	0.1374
	Long Chain Monounsaturated Fatty Acid	myristoleate (14:1n5)	0.79	0.8154	0.185
		palmitoleate (16:1n7)	0.5	0.1006	0.0347
		10-heptadecenoate (17:1n7)	0.74	0.3883	0.1058
		oleate/vaccenate (18:1)	0.99	0.7479	0.1734
		10-nonadecenoate (19:1n9)	1.12	0.513	0.132
		eicosenoate (20:1)	1.16	0.5414	0.1377
		erucate (22:1n9)	1.03	0.9387	0.2059
		nervonate (24:1n9)*	1.32	0.2193	0.0662
	Long Chain Polyunsaturated Fatty Acid (n3 and n6)	tetradecadienoate (14:2)*	1.14	0.2424	0.0712
		hexadecatrienoate (16:3n3)	1.32	0.2143	0.0651
		eicosapentaenoate (EPA; 20:5n3)	0.99	0.8599	0.1925
		heneicosapentaenoate (21:5n3)	1.26	0.1953	0.0605
		docosapentaenoate (n3 DPA; 22:5n3)	1.07	0.6114	0.1484
		docosahexaenoate (DHA; 22:6n3)	1.11	0.5061	0.1307
		nisinate (24:6n3)	0.78	0.5705	0.1418
		hexadecadienoate (16:2n6)	0.73	0.7526	0.1741
		linoleate (18:2n6)	1.05	0.5527	0.1389
		linolenate [alpha or gamma; (18:3n3 or 6)]	0.87	0.9964	0.2157
		dihomo-linoleate (20:2n6)	1.09	0.5693	0.1418
		dihomo-linolenate (20:3n3 or n6)	0.86	0.7596	0.175
		arachidonate (20:4n6)	1.36	0.2278	0.068
		docosapentaenoate (n6 DPA; 22:5n6)	1.35	0.1797	0.0564
		docosadienoate (22:2n6)	1.02	0.7935	0.1806
		mead acid (20:3n9)	0.99	0.8686	0.1939
	Fatty Acid, Branched	18-methylnonadecanoate (i20:0)	0.97	0.7906	0.1802
		(14 or 15)-methylpalmitate (a17:0 or i17:0)	0.91	0.3858	0.1053
		(16 or 17)-methylstearate (a19:0 or i19:0)	1.19	0.4272	0.1145
	Fatty Acid, Dicarboxylate	glutarate (C5-DC)	1.49	0.0063	0.0034
		2-hydroxyglutarate	0.89	0.2226	0.067
		adipate (C6-DC)	0.86	0.9934	0.2156
		2-hydroxyadipate	2.01	4.5095e-07	9.5736e-07
		3-hydroxyadipate*	1.89	0.1435	0.0468
		maleate	2	0.0002	0.0002
		suberate (C8-DC)	1.23	0.3392	0.095
		azelate (C9-DC)	1.14	0.5444	0.138
		sebacate (C10-DC)	1.67	0.0191	0.0087
		undecanedioate (C11-DC)	1.1	0.4969	0.129
		octadecenedioate (C18:1-DC)*	0.69	0.9516	0.2078
	Fatty Acid, Amide	eicosenamide (20:1)*	0.77	0.4655	0.1228
		linoleamide (18:2n6)	1.25	0.5909	0.1449
		oleamide	0.88	0.5682	0.1418
	Fatty Acid, Amino	2-aminoheptanoate	1.48	0.0121	0.0059
		2-aminooctanoate	1.13	0.5053	0.1307
		N-acetyl-2-aminooctanoate*	1.69	0.0798	0.0288
	Fatty Acid Metabolism (also BCAA Metabolism)	butyrylcarnitine (C4)	1.41	0.0234	0.0104
		butyrylglycine	1.09	0.8413	0.1898
		propionylcarnitine (C3)	1.6	7.5674e-05	7.397e-05
		methylmalonate (MMA)	0.66	0.0034	0.002
		2-methylmalonylcarnitine (C4-DC)	2.97	0.0019	0.0012
	Fatty Acid Metabolism (Acyl Glycine)	hexanoylglycine	0.79	0.55	0.1388
	Fatty Acid Metabolism (Acyl Carnitine, Short Chain)	acetylcarnitine (C2)	1.4	1.9356e-06	3.2526e-06
		isocaproylcarnitine	2.6	0.0183	0.0084
	Fatty Acid Metabolism (Acyl Carnitine, Medium Chain)	hexanoylcarnitine (C6)	0.95	0.7546	0.1741
		octanoylcarnitine (C8)	0.61	0.0212	0.0095
		nonanoylcarnitine (C9)	1.58	0.0506	0.0195
		decanoylcarnitine (C10)	0.62	0.1552	0.0499
		laurylcarnitine (C12)	0.67	0.2076	0.0639
	Fatty Acid Metabolism (Acyl Carnitine, Long Chain Saturated)	myristoylcarnitine (C14)	0.72	0.2355	0.0697
		pentadecanoylcarnitine (C15)*	0.84	0.4874	0.1272
		palmitoylcarnitine (C16)	0.8	0.3494	0.0975
		margaroylcarnitine (C17)*	1.07	0.6161	0.1489
		stearoylcarnitine (C18)	0.98	0.6761	0.161
		arachidoylcarnitine (C20)*	0.68	0.6254	0.1501
	Fatty Acid Metabolism (Acyl Carnitine, Monounsaturated)	3-decenoylcarnitine	1.02	0.2659	0.0774
		cis-4-decenoylcarnitine (C10:1)	0.81	0.4678	0.123
		undecenoylcarnitine (C11:1)	1.65	0.4596	0.1219
		5-dodecenoylcarnitine (C12:1)	0.55	0.2259	0.0677
		myristoleoylcarnitine (C14:1)*	0.71	0.2093	0.0643
		palmitoleoylcarnitine (C16:1)*	0.5	0.0139	0.0066
		oleoylcarnitine (C18:1)	0.87	0.551	0.1388
		eicosenoylcarnitine (C20:1)*	0.43	0.0697	0.0256
		erucoylcarnitine (C22:1)*	0.47	0.2254	0.0677
	Fatty Acid Metabolism (Acyl Carnitine, Polyunsaturated)	linoleoylcarnitine (C18:2)*	0.81	0.3689	0.1016
		linolenoylcarnitine (C18:3)*	0.44	0.0414	0.0166
		dihomo-linoleoylcarnitine (C20:2)*	0.42	0.0785	0.0284
		arachidonoylcarnitine (C20:4)	2.05	0.0012	0.0008
		dihomo-linolenoylcarnitine (C20:3n3 or 6)*	0.8	0.2544	0.0743
		docosadienoylcarnitine (C22:2)*	0.45	0.425	0.1143
		docosatrienoylcarnitine (C22:3)*	0.48	0.202	0.0623
		adrenoylcarnitine (C22:4)*	1.13	0.8907	0.1968
		docosapentaenoylcarnitine (C22:5n3)*	1.31	0.5855	0.1438
		docosahexaenoylcarnitine (C22:6)*	1.86	0.0394	0.0159
	Fatty Acid Metabolism (Acyl Carnitine, Hydroxy)	(R)-3-hydroxybutyrylcarnitine	2.33	0.0001	0.0001
		(S)-3-hydroxybutyrylcarnitine	1.18	0.4199	0.1132
		3-hydroxyhexanoylcarnitine (1)	2.05	0.0002	0.0002
		3-hydroxyhexanoylcarnitine (2)	1.62	0.0358	0.0149
		3-hydroxydecanoylcarnitine	0.82	0.3773	0.1032
		3-hydroxypalmitoylcarnitine	1	0.6025	0.147
		3-hydroxyoleoylcarnitine	1.26	0.2366	0.0699
	Carnitine Metabolism	deoxycarnitine	1.81	1.4002e-10	1.047e-09
		carnitine	1.48	4.7517e-06	7.0247e-06
	Ketone Bodies	3-hydroxybutyrate (BHBA)	1.27	0.4615	0.1222
	Fatty Acid, Monohydroxy	4-hydroxybutyrate (GHB)	0.65	0.0081	0.0042
		2-hydroxyheptanoate*	0.5	0.1995	0.0617
		2-hydroxydecanoate	0.56	0.068	0.0251
		2-hydroxystearate	1.93	0.0048	0.0027
		3-hydroxydecanoate	0.93	0.8526	0.1917
		3-hydroxylaurate	0.78	0.8582	0.1924
		13-HODE + 9-HODE	0.83	0.5317	0.136
		3-hydroxystearate	1.58	0.0393	0.0159
	Fatty Acid, Dihydroxy	2S,3R-dihydroxybutyrate	0.71	0.004	0.0023
		2R,3R-dihydroxybutyrate	1.45	2.78e-06	4.4705e-06
		2,4-dihydroxybutyrate	1.14	0.1927	0.0598
		3,4-dihydroxybutyrate	1.45	0.0037	0.0022
	Docosanoid	14-HDoHE/17-HDoHE	1.92	0.0648	0.0241
	Endocannabinoid	oleoyl ethanolamide	1.36	0.3079	0.0877
		palmitoyl ethanolamide	1.43	0.3061	0.0874
		stearoyl ethanolamide	1.42	0.2201	0.0664
		N-oleoyltaurine	1.53	0.0069	0.0037
		N-stearoyltaurine	2.01	1.8107e-07	4.4392e-07
		N-palmitoyltaurine	0.81	0.1919	0.0597
		N-linoleoyltaurine*	2.07	0.0003	0.0003
		linoleoyl ethanolamide	2	0.0034	0.002
		palmitoleoyl ethanolamide*	0.93	0.7346	0.1709
		N-oleoylserine	0.77	0.4912	0.1279
		N-stearoylserine*	0.76	0.3958	0.1076
	Inositol Metabolism	myo-inositol	3.56	8.3148e-11	6.9085e-10
		chiro-inositol	1.53	1.7806e-07	4.4392e-07
		inositol 1-phosphate (I1P)	2.51	0.0053	0.003
	Phospholipid Metabolism	choline	1.82	0.0022	0.0013
		choline phosphate	0.87	0.1859	0.0581
		cytidine 5'-diphosphocholine	1.48	0.0171	0.0079
		glycerophosphorylcholine (GPC)	1.89	8.9127e-06	1.1491e-05
		phosphoethanolamine	2.35	3.428e-10	2.3303e-09
		cytidine-5'-diphosphoethanolamine	2.18	1.7213e-10	1.2258e-09
		glycerophosphoethanolamine	1.73	5.9171e-05	5.9793e-05
		glycerophosphoserine*	3.27	2.8889e-05	3.2485e-05
		glycerophosphoinositol*	0.63	0.06	0.0227
		trimethylamine N-oxide	4.09	1.8794e-08	6.5367e-08
	Phosphatidylcholine (PC)	1-myristoyl-2-palmitoyl-GPC (14:0/16:0)	0.47	8.7304e-10	4.8467e-09
		1-myristoyl-2-arachidonoyl-GPC (14:0/20:4)*	0.29	5.606e-12	7.6222e-11
		1,2-dipalmitoyl-GPC (16:0/16:0)	0.96	0.6171	0.1489
		1-palmitoyl-2-palmitoleoyl-GPC (16:0/16:1)*	0.26	2.9e-14	1.422e-12
		1-palmitoyl-2-stearoyl-GPC (16:0/18:0)	2.1	6.1798e-06	8.5959e-06
		1-palmitoyl-2-oleoyl-GPC (16:0/18:1)	0.9	0.3016	0.0868
		1-palmitoyl-2-linoleoyl-GPC (16:0/18:2)	0.84	0.0278	0.0118
		1-palmitoyl-2-dihomo-linolenoyl-GPC (16:0/20:3n3 or 6)*	0.51	4.0687e-05	4.3464e-05
		1-palmitoyl-2-arachidonoyl-GPC (16:0/20:4n6)	0.87	0.0434	0.0173
		1-palmitoyl-2-docosahexaenoyl-GPC (16:0/22:6)	0.83	0.0049	0.0028
		1-palmitoleoyl-2-linolenoyl-GPC (16:1/18:3)*	0.33	4.9673e-09	2.0636e-08
		1-stearoyl-2-oleoyl-GPC (18:0/18:1)	1.8	0.0015	0.001
		1-stearoyl-2-linoleoyl-GPC (18:0/18:2)*	2.03	0.0025	0.0015
		1-stearoyl-2-arachidonoyl-GPC (18:0/20:4)	2.43	1.6255e-07	4.1915e-07
		1-stearoyl-2-docosahexaenoyl-GPC (18:0/22:6)	1.83	2.9263e-05	3.266e-05
		1,2-dioleoyl-GPC (18:1/18:1)	1.22	0.0249	0.0109
		1-oleoyl-2-linoleoyl-GPC (18:1/18:2)*	1.84	1.7873e-07	4.4392e-07
		1-oleoyl-2-docosahexaenoyl-GPC (18:1/22:6)*	1.39	0.0002	0.0002
		1,2-dilinoleoyl-GPC (18:2/18:2)	1.27	0.1033	0.0354
		1-linoleoyl-2-arachidonoyl-GPC (18:2/20:4n6)*	0.66	0.0004	0.0003
	Phosphatidylethanolamine (PE)	1,2-dipalmitoyl-GPE (16:0/16:0)*	0.49	3.2247e-05	3.5461e-05
		1-palmitoyl-2-oleoyl-GPE (16:0/18:1)	1	0.8281	0.1876
		1-palmitoyl-2-linoleoyl-GPE (16:0/18:2)	0.94	0.4386	0.1169
		1-palmitoyl-2-arachidonoyl-GPE (16:0/20:4)*	0.62	0.0049	0.0027
		1-palmitoyl-2-docosahexaenoyl-GPE (16:0/22:6)*	0.32	8.154e-12	9.3808e-11
		1-stearoyl-2-oleoyl-GPE (18:0/18:1)	1.55	0.0252	0.0109
		1-stearoyl-2-linoleoyl-GPE (18:0/18:2)*	1.71	0.0241	0.0106
		1-stearoyl-2-arachidonoyl-GPE (18:0/20:4)	1.95	9.5109e-05	9.1577e-05
		1-stearoyl-2-docosahexaenoyl-GPE (18:0/22:6)*	1	0.8851	0.1962
		1-oleoyl-2-linoleoyl-GPE (18:1/18:2)*	1.4	0.3717	0.102
		1-oleoyl-2-arachidonoyl-GPE (18:1/20:4)*	0.55	0.0002	0.0002
		1-oleoyl-2-docosahexaenoyl-GPE (18:1/22:6)*	0.86	0.0805	0.0289
		1,2-dilinoleoyl-GPE (18:2/18:2)*	1.21	0.6037	0.147
		1-linoleoyl-2-arachidonoyl-GPE (18:2/20:4)*	1.08	0.7326	0.1709
	Phosphatidylserine (PS)	1-stearoyl-2-oleoyl-GPS (18:0/18:1)	1.47	0.0941	0.0328
		1-stearoyl-2-arachidonoyl-GPS (18:0/20:4)	1.64	0.0038	0.0022
	Phosphatidylglycerol (PG)	1,2-dipalmitoyl-GPG (16:0/16:0)	0.5	4.434e-07	9.5736e-07
		1-palmitoyl-2-oleoyl-GPG (16:0/18:1)	0.69	0.005	0.0028
		1-palmitoyl-2-linoleoyl-GPG (16:0/18:2)	0.47	6.2075e-06	8.5959e-06
		1-stearoyl-2-oleoyl-GPG (18:0/18:1)	1.58	6.6224e-05	6.6028e-05
	Phosphatidylinositol (PI)	1-palmitoyl-2-arachidonoyl-GPI (16:0/20:4)*	0.72	0.1187	0.0396
		1-stearoyl-2-linoleoyl-GPI (18:0/18:2)	1.81	0.0083	0.0043
		1-stearoyl-2-arachidonoyl-GPI (18:0/20:4)	0.81	0.1317	0.0434
		1-oleoyl-2-arachidonoyl-GPI (18:1/20:4)*	0.38	2.1371e-05	2.4586e-05
	Lysophospholipid	1-palmitoyl-GPC (16:0)	1.16	0.3682	0.1016
		2-palmitoyl-GPC (16:0)*	1.1	0.4083	0.1106
		1-palmitoleoyl-GPC (16:1)*	0.55	0.0409	0.0164
		2-palmitoleoyl-GPC (16:1)*	0.56	0.0233	0.0104
		1-stearoyl-GPC (18:0)	1.84	0.0004	0.0003
		1-oleoyl-GPC (18:1)	1.46	0.1008	0.0347
		1-linoleoyl-GPC (18:2)	1.11	0.4287	0.1147
		1-linolenoyl-GPC (18:3)*	0.68	0.2585	0.0754
		1-arachidonoyl-GPC (20:4n6)*	1.63	0.02	0.009
		1-lignoceroyl-GPC (24:0)	1.92	0.0136	0.0065
		1-palmitoyl-GPE (16:0)	0.8	0.3134	0.0886
		1-stearoyl-GPE (18:0)	1.6	0.0761	0.0278
		2-stearoyl-GPE (18:0)*	1.4	0.1504	0.0486
		1-oleoyl-GPE (18:1)	1.24	0.2397	0.0707
		1-linoleoyl-GPE (18:2)*	0.97	0.7044	0.1654
		1-arachidonoyl-GPE (20:4n6)*	1.62	0.0472	0.0185
		1-palmitoyl-GPS (16:0)*	0.2	4.8806e-11	4.562e-10
		1-stearoyl-GPS (18:0)*	2.98	0.0021	0.0013
		1-oleoyl-GPS (18:1)	2.51	0.0002	0.0002
		1-palmitoyl-GPG (16:0)*	0.95	0.6135	0.1487
		1-stearoyl-GPG (18:0)	1.12	0.3195	0.09
		1-oleoyl-GPG (18:1)*	1.68	0.0032	0.0019
		1-linoleoyl-GPG (18:2)*	2.26	0.0003	0.0002
		1-palmitoyl-GPI (16:0)	1.63	0.0273	0.0117
		1-stearoyl-GPI (18:0)	2.84	0.0017	0.0011
		1-oleoyl-GPI (18:1)	1.52	0.127	0.042
		1-linoleoyl-GPI (18:2)*	2.26	0.0055	0.003
		1-arachidonoyl-GPI (20:4)*	1.98	0.0036	0.0021
	Plasmalogen	1-(1-enyl-palmitoyl)-2-oleoyl-GPE (P-16:0/18:1)*	1.07	0.7658	0.1759
		1-(1-enyl-palmitoyl)-2-linoleoyl-GPE (P-16:0/18:2)*	0.92	0.5482	0.1387
		1-(1-enyl-palmitoyl)-2-palmitoyl-GPC (P-16:0/16:0)*	1.66	0.0004	0.0003
		1-(1-enyl-palmitoyl)-2-palmitoleoyl-GPC (P-16:0/16:1)*	0.72	0.0691	0.0254
		1-(1-enyl-palmitoyl)-2-arachidonoyl-GPE (P-16:0/20:4)*	1.34	0.1113	0.0376
		1-(1-enyl-palmitoyl)-2-oleoyl-GPC (P-16:0/18:1)*	1.99	0.0003	0.0002
		1-(1-enyl-stearoyl)-2-oleoyl-GPE (P-18:0/18:1)	1.67	0.1519	0.049
		1-(1-enyl-palmitoyl)-2-arachidonoyl-GPC (P-16:0/20:4)*	4.45	3.295e-12	5.4758e-11
		1-(1-enyl-palmitoyl)-2-linoleoyl-GPC (P-16:0/18:2)*	1.19	0.1133	0.0382
		1-(1-enyl-stearoyl)-2-arachidonoyl-GPE (P-18:0/20:4)*	2.03	0.0006	0.0005
	Lysoplasmalogen	1-(1-enyl-palmitoyl)-GPC (P-16:0)*	2.14	0.0003	0.0002
		1-(1-enyl-palmitoyl)-GPE (P-16:0)*	1.5	0.0575	0.0218
		1-(1-enyl-oleoyl)-GPE (P-18:1)*	1.47	0.0486	0.019
		1-(1-enyl-stearoyl)-GPE (P-18:0)*	2.21	0.0014	0.0009
		1-(1-enyl-oleoyl)-2-oleoyl-GPE (P-18:1/18:1)*	1.71	0.0827	0.0295
	Glycerolipid Metabolism	glycerol	0.97	0.8762	0.195
		glycerol 3-phosphate	0.98	0.9026	0.1988
		glycerophosphoglycerol	1.88	6.9072e-09	2.7185e-08
	Monoacylglycerol	1-myristoylglycerol (14:0)	0.62	0.0057	0.0031
		1-pentadecanoylglycerol (15:0)	0.72	0.0625	0.0235
		1-palmitoylglycerol (16:0)	0.91	0.4854	0.1269
		1-palmitoleoylglycerol (16:1)*	0.41	0.0003	0.0002
		1-oleoylglycerol (18:1)	0.82	0.6197	0.1492
		1-linoleoylglycerol (18:2)	1.02	0.659	0.1577
		1-linolenoylglycerol (18:3)	1.06	0.7948	0.1806
		1-dihomo-linolenylglycerol (20:3)	0.66	0.1614	0.0516
		1-arachidonylglycerol (20:4)	1.48	0.0118	0.0058
		1-docosahexaenoylglycerol (22:6)	0.59	0.0376	0.0155
		2-myristoylglycerol (14:0)	0.57	0.0128	0.0062
		2-palmitoylglycerol (16:0)	0.75	0.1209	0.0402
		2-palmitoleoylglycerol (16:1)*	0.42	0.0009	0.0007
		2-oleoylglycerol (18:1)	0.9	0.9794	0.2129
		2-linoleoylglycerol (18:2)	1.15	0.4686	0.123
		2-arachidonoylglycerol (20:4)	1.68	0.0033	0.002
		2-docosahexaenoylglycerol (22:6)*	0.62	0.0404	0.0162
		1-heptadecenoylglycerol (17:1)*	0.86	0.2777	0.0806
	Diacylglycerol	diacylglycerol (14:0/18:1, 16:0/16:1) [2]*	0.26	1.9053e-06	3.238e-06
		diacylglycerol (16:1/18:2 [2], 16:0/18:3 [1])*	0.31	0.0014	0.0009
		palmitoyl-oleoyl-glycerol (16:0/18:1) [2]*	0.64	0.0007	0.0005
		palmitoyl-linoleoyl-glycerol (16:0/18:2) [1]*	0.64	0.0847	0.0301
		palmitoyl-linoleoyl-glycerol (16:0/18:2) [2]*	0.79	0.1336	0.0439
		palmitoyl-linolenoyl-glycerol (16:0/18:3) [2]*	0.43	0.0008	0.0006
		palmitoleoyl-oleoyl-glycerol (16:1/18:1) [2]*	0.29	0.0369	0.0153
		palmitoleoyl-linoleoyl-glycerol (16:1/18:2) [1]*	0.32	0.0018	0.0011
		palmitoyl-arachidonoyl-glycerol (16:0/20:4) [1]*	0.36	0.1218	0.0404
		palmitoyl-arachidonoyl-glycerol (16:0/20:4) [2]*	0.64	0.0109	0.0054
		palmitoyl-docosahexaenoyl-glycerol (16:0/22:6) [1]*	0.36	6.7386e-07	1.3619e-06
		palmitoyl-docosahexaenoyl-glycerol (16:0/22:6) [2]*	0.34	9.767e-08	2.7212e-07
		stearoyl-linoleoyl-glycerol (18:0/18:2) [2]*	1.97	0.0022	0.0014
		oleoyl-oleoyl-glycerol (18:1/18:1) [2]*	0.67	0.024	0.0106
		oleoyl-linoleoyl-glycerol (18:1/18:2) [2]	0.82	0.305	0.0873
		linoleoyl-linoleoyl-glycerol (18:2/18:2) [1]*	0.8	0.1141	0.0383
		linoleoyl-linoleoyl-glycerol (18:2/18:2) [2]*	0.84	0.3557	0.0989
		linoleoyl-linolenoyl-glycerol (18:2/18:3) [1]*	0.38	0.0445	0.0175
		linoleoyl-linolenoyl-glycerol (18:2/18:3) [2]*	0.82	0.6674	0.1594
		stearoyl-arachidonoyl-glycerol (18:0/20:4) [1]*	1.96	0.0013	0.0009
		stearoyl-arachidonoyl-glycerol (18:0/20:4) [2]*	1.58	0.0005	0.0004
		oleoyl-arachidonoyl-glycerol (18:1/20:4) [2]*	0.39	3.3818e-08	1.0666e-07
		linoleoyl-arachidonoyl-glycerol (18:2/20:4) [1]*	0.2	4.3444e-08	1.326e-07
		linoleoyl-arachidonoyl-glycerol (18:2/20:4) [2]*	0.85	0.1478	0.0479
		stearoyl-docosahexaenoyl-glycerol (18:0/22:6) [1]*	0.97	0.7541	0.1741
		stearoyl-docosahexaenoyl-glycerol (18:0/22:6) [2]*	1.08	0.7413	0.1722
		linoleoyl-docosahexaenoyl-glycerol (18:2/22:6) [1]*	0.38	1.0608e-05	1.3221e-05
		linoleoyl-docosahexaenoyl-glycerol (18:2/22:6) [2]*	0.51	4.2818e-05	4.5416e-05
	Sphingolipid Synthesis	sphinganine	1.22	0.1059	0.0362
		sphingadienine	1.1	0.1403	0.0459
	Dihydroceramides	N-palmitoyl-sphinganine (d18:0/16:0)	0.39	0.8613	0.1925
	Ceramides	N-palmitoyl-sphingosine (d18:1/16:0)	2.03	0.0298	0.0126
		N-(2-hydroxypalmitoyl)-sphingosine (d18:1/16:0(2OH))	0.35	0.4261	0.1144
		N-stearoyl-sphingosine (d18:1/18:0)*	0.46	4.0555e-06	6.2528e-06
		N-stearoyl-sphingadienine (d18:2/18:0)*	0.33	1.1207e-06	1.9954e-06
		ceramide (d18:1/14:0, d16:1/16:0)*	1.23	0.6826	0.162
		ceramide (d18:1/17:0, d17:1/18:0)*	0.58	0.001	0.0007
		ceramide (d18:1/20:0, d16:1/22:0, d20:1/18:0)*	1.05	0.8856	0.1962
		ceramide (d18:2/24:1, d18:1/24:2)*	1.69	0.0627	0.0235
	Hexosylceramides (HCER)	glycosyl-N-palmitoyl-sphingosine (d18:1/16:0)	1.74	0.0231	0.0103
		glycosyl-N-stearoyl-sphingosine (d18:1/18:0)	2.04	0.0057	0.0031
		glycosyl-N-nervonoyl-sphingosine (d18:1/24:1)*	1.33	0.9663	0.2104
		glycosyl ceramide (d18:2/24:1, d18:1/24:2)*	1.8	0.2289	0.0682
	Dihydrosphingomyelins	palmitoyl dihydrosphingomyelin (d18:0/16:0)*	1.51	0.0086	0.0044
		sphingomyelin (d18:0/18:0, d19:0/17:0)*	1.94	0.0017	0.0011
	Sphingomyelins	palmitoyl sphingomyelin (d18:1/16:0)	1.75	5.7232e-06	8.1518e-06
		hydroxypalmitoyl sphingomyelin (d18:1/16:0(OH))**	2.79	8.257e-07	1.5799e-06
		stearoyl sphingomyelin (d18:1/18:0)	0.69	0.0003	0.0003
		behenoyl sphingomyelin (d18:1/22:0)*	1.45	0.0438	0.0173
		tricosanoyl sphingomyelin (d18:1/23:0)*	1.43	0.0807	0.0289
		lignoceroyl sphingomyelin (d18:1/24:0)	1.45	0.0518	0.02
		sphingomyelin (d18:1/14:0, d16:1/16:0)*	1.33	0.0277	0.0118
		sphingomyelin (d17:1/16:0, d18:1/15:0, d16:1/17:0)*	1.76	8.281e-06	1.0884e-05
		sphingomyelin (d18:2/16:0, d18:1/16:1)*	1.06	0.5438	0.138
		sphingomyelin (d18:1/17:0, d17:1/18:0, d19:1/16:0)	0.66	0.0147	0.0069
		sphingomyelin (d18:1/18:1, d18:2/18:0)	0.72	0.0039	0.0022
		sphingomyelin (d18:1/19:0, d19:1/18:0)*	0.49	0.0031	0.0018
		sphingomyelin (d18:1/20:0, d16:1/22:0)*	1.34	0.0641	0.0238
		sphingomyelin (d18:1/20:1, d18:2/20:0)*	1.4	0.0937	0.0327
		sphingomyelin (d18:1/21:0, d17:1/22:0, d16:1/23:0)*	1.1	0.5732	0.1418
		sphingomyelin (d18:1/22:1, d18:2/22:0, d16:1/24:1)*	1.15	0.4369	0.1167
		sphingomyelin (d18:1/22:2, d18:2/22:1, d16:1/24:2)*	1.38	0.1191	0.0397
		sphingomyelin (d18:2/23:0, d18:1/23:1, d17:1/24:1)*	1.43	0.1108	0.0376
		sphingomyelin (d18:1/24:1, d18:2/24:0)*	1.41	0.0468	0.0184
		sphingomyelin (d18:2/24:1, d18:1/24:2)*	1.59	0.0138	0.0066
	Sphingosines	sphingosine	2.02	0.0006	0.0004
	Mevalonate Metabolism	3-hydroxy-3-methylglutarate	1.12	0.3046	0.0873
	Sterol	cholesterol	1.19	0.0906	0.0319
		7-alpha-hydroxy-3-oxo-4-cholestenoate (7-Hoca)	4.15	0.001	0.0007
		4-cholesten-3-one	1.57	0.0437	0.0173
	Primary Bile Acid Metabolism	cholate	1.72	0.5393	0.1374
		taurocholate	45.07	2.9522e-05	3.2705e-05
		beta-muricholate	1.94	0.3984	0.1081
		tauro-beta-muricholate	43.45	2.578e-05	2.9208e-05
	Secondary Bile Acid Metabolism	deoxycholate	2.39	0.3581	0.0993
Nucleotide	Purine Metabolism, (Hypo)Xanthine/Inosine containing	AICA ribonucleotide	0.71	0.0374	0.0155
		inosine 5'-monophosphate (IMP)	0.75	4.902e-12	7.3318e-11
		inosine	0.83	0.1637	0.0521
		hypoxanthine	2.3	0.0038	0.0022
		xanthine	2.13	0.0046	0.0026
		xanthosine	7.59	4.2912e-06	6.5486e-06
		2'-deoxyinosine	1.56	0.1782	0.0562
		urate	1.48	0.0112	0.0056
		allantoin	1.17	0.0078	0.0041
	Purine Metabolism, Adenine containing	adenosine 5'-diphosphate (ADP)	0.76	0.0392	0.0159
		adenosine 5'-monophosphate (AMP)	1.19	0.3706	0.1019
		adenosine 3'-monophosphate (3'-AMP)	4.32	0.0012	0.0008
		adenosine 2'-monophosphate (2'-AMP)	1.95	0.0064	0.0034
		adenosine 3',5'-diphosphate	1.55	0.049	0.0191
		adenylosuccinate	2.33	0.0799	0.0288
		adenosine	1.16	0.4661	0.1228
		adenine	0.32	0.0061	0.0033
		N1-methyladenosine	1.15	0.1658	0.0525
		2'-deoxyadenosine	1.02	0.946	0.2071
		N6-succinyladenosine	2.32	0.0091	0.0046
	Purine Metabolism, Guanine containing	guanosine 5'- monophosphate (5'-GMP)	1.39	1.1534e-05	1.4139e-05
		guanosine	1.01	0.8384	0.1894
		guanine	1.15	0.4171	0.1126
		7-methylguanine	1.25	0.0902	0.0318
		2'-deoxyguanosine	1.23	0.2781	0.0806
	Pyrimidine Metabolism, Orotate containing	orotate	1.7	2.0319e-05	2.3557e-05
		orotidine	1.47	0.0009	0.0006
	Pyrimidine Metabolism, Uracil containing	uridine 5'-triphosphate (UTP)	2.11	0.5096	0.1314
		uridine 5'-diphosphate (UDP)	2.7	0.1068	0.0364
		uridine 5'-monophosphate (UMP)	1.46	0.0054	0.003
		uridine	1.42	0.007	0.0037
		uracil	1.51	0.0158	0.0073
		pseudouridine	1.29	0.0026	0.0016
		5,6-dihydrouridine	1.3	0.042	0.0167
		2'-deoxyuridine	0.91	0.6585	0.1577
		3-ureidopropionate	1.53	0.0021	0.0013
		N-acetyl-beta-alanine	0.83	0.2133	0.065
	Pyrimidine Metabolism, Cytidine containing	cytidine triphosphate	1.06	0.8564	0.1923
		cytidine diphosphate	1.06	0.8439	0.1901
		cytidine 5'-monophosphate (5'-CMP)	1.11	0.3233	0.0909
		cytidine	1.01	0.9948	0.2156
		cytosine	1.64	0.1564	0.0501
		2'-deoxycytidine	1.18	0.2405	0.0708
		2'-O-methylcytidine	1.69	0.0011	0.0007
		5-methyl-2'-deoxycytidine	0.86	0.6934	0.1635
	Pyrimidine Metabolism, Thymine containing	thymidine	0.91	0.6241	0.1501
	Purine and Pyrimidine Metabolism	methylphosphate	1.76	0.0007	0.0005
Cofactors and Vitamins	Nicotinate and Nicotinamide Metabolism	nicotinamide	1.12	0.0254	0.011
		nicotinamide ribonucleotide (NMN)	0.29	0.0003	0.0003
		nicotinamide riboside	1.74	0.0055	0.003
		nicotinamide adenine dinucleotide (NAD+)	0.01	1.2746e-09	6.3541e-09
		nicotinamide adenine dinucleotide reduced (NADH)	0.59	0.3296	0.0925
		nicotinamide N-oxide	0.78	0.0499	0.0193
		1-methylnicotinamide	1.08	0.5747	0.1418
		trigonelline (N'-methylnicotinate)	1.35	0.0006	0.0005
		N1-Methyl-2-pyridone-5-carboxamide	0.78	0.0255	0.011
		N1-Methyl-4-pyridone-3-carboxamide	0.51	1.1615e-06	2.0437e-06
		adenosine 5'-diphosphoribose (ADP-ribose)	0.77	0.4916	0.1279
	Riboflavin Metabolism	riboflavin (Vitamin B2)	1.19	0.112	0.0378
		flavin adenine dinucleotide (FAD)	2.23	0.0012	0.0008
	Pantothenate and CoA Metabolism	pantoate	2.06	0.001	0.0007
		pantothenate	1.77	1.1881e-07	3.2308e-07
		pantetheine	2.64	0.3086	0.0877
		phosphopantetheine	2.11	5.6163e-06	8.0764e-06
	Ascorbate and Aldarate Metabolism	ascorbate (Vitamin C)	2.11	0.0012	0.0008
		ascorbic acid 3-sulfate*	2.14	1.5142e-08	5.5233e-08
		dehydroascorbate	1.8	1.5855e-07	4.1599e-07
		threonate	2.1	3.6564e-10	2.3775e-09
		oxalate (ethanedioate)	1.32	0.0499	0.0193
		gulonate*	1.89	3.9957e-06	6.2248e-06
	Tocopherol Metabolism	alpha-tocopherol	2.71	7.5198e-05	7.397e-05
	Hemoglobin and Porphyrin Metabolism	heme	1.68	0.2266	0.0678
	Thiamine Metabolism	thiamin (Vitamin B1)	0.89	0.3052	0.0873
		thiamin monophosphate	0.69	0.0766	0.0279
	Vitamin A Metabolism	retinol (Vitamin A)	1.72	0.0612	0.0231
	Vitamin B6 Metabolism	pyridoxamine	3.82	1.0993e-06	1.9809e-06
		pyridoxamine phosphate	2.13	6.3139e-05	6.3374e-05
		pyridoxal phosphate	1.06	0.5319	0.136
		pyridoxal	2.68	0.0021	0.0013
		pyridoxate	5.8	1.2853e-05	1.5628e-05
Xenobiotics	Benzoate Metabolism	hippurate	1.29	0.3558	0.0989
		benzoate	0.98	0.9501	0.2077
		catechol sulfate	1.61	0.1424	0.0465
		4-ethylphenylsulfate	2.56	0.0915	0.0321
		4-ethylphenol glucuronide	1.85	0.2147	0.0651
		4-vinylphenol sulfate	4.24	0.039	0.0159
		p-cresol sulfate	3.28	0.0072	0.0038
		3-phenylpropionate (hydrocinnamate)	1.45	0.2507	0.0735
	Food Component/Plant	2,3-dihydroxyisovalerate	1.69	0.3181	0.0898
		3-formylindole	0.99	0.6943	0.1635
		betonicine	1.55	7.9132e-07	1.5369e-06
		gluconate	1.44	0.0055	0.003
		daidzein	2.68	0.0115	0.0057
		genistein sulfate*	1.71	0.0828	0.0295
		equol sulfate	1.66	0.1139	0.0383
		ergothioneine	2.98	1.2814e-10	1.0087e-09
		fagomine	0.03	0	1e-15
		ferulic acid 4-sulfate	2.8	0.0005	0.0004
		quinate	3.27	4.545e-07	9.5736e-07
		histidine betaine (hercynine)*	6.87	1.5166e-07	4.0502e-07
		homostachydrine*	1.33	0.3111	0.0881
		mannonate*	1.15	0.0251	0.0109
		stachydrine	1.35	0.0021	0.0013
		ethyl alpha-glucopyranoside	2.7	0.0128	0.0062
		methyl glucopyranoside (alpha + beta)	1.55	2.3004e-08	7.6452e-08
		pyrraline	1.21	0.1273	0.042
		daidzein sulfate (2)	1.97	0.0541	0.0208
		tartronate (hydroxymalonate)	1.22	0.3104	0.0881
	Drug - Topical Agents	salicylate	2.32	2.3367e-06	3.8402e-06
		2,6-dihydroxybenzoic acid	2.24	1.0375e-06	1.8922e-06
	Chemical	sulfate*	1.5	0.0057	0.0031
		perfluorooctanesulfonate (PFOS)	1.68	1.3151e-05	1.5861e-05
		rhodamine B	0	0.0001	9.5406e-05
		succinimide	0.66	0.0627	0.0235
		thioproline	0.72	0.001	0.0007
Partially Characterized Molecules	Partially Characterized Molecules	pentose acid*	1.36	0.0242	0.0106

## Sheet: CD- Changed Only
Super Pathway	Sub Pathway	Biochemical Name	CD Tg/NTg
			FC	p-value	q-value
Amino Acid	Glycine, Serine and Threonine Metabolism	sarcosine	0.69	0.0083	0.0043
		dimethylglycine	1.29	0.0012	0.0008
		serine	1.26	0.0354	0.0148
		N-acetylserine	0.71	5.7585e-05	5.9394e-05
		N-acetylthreonine	0.74	1.5744e-05	1.854e-05
	Alanine and Aspartate Metabolism	alanine	1.14	0.0132	0.0063
		N-acetylalanine	1.57	0.0011	0.0008
		aspartate	1.44	0.0299	0.0127
		asparagine	1.36	0.0099	0.005
		N-acetylasparagine	1.87	5.058e-05	5.2898e-05
	Glutamate Metabolism	glutamate	1.35	0.0015	0.001
		glutamine	1.5	6.5121e-07	1.3341e-06
		alpha-ketoglutaramate*	1.75	8.2966e-06	1.0884e-05
		N-acetylglutamine	1.33	0.0017	0.0011
		glutamate, gamma-methyl ester	4.48	3.2428e-09	1.3857e-08
		pyroglutamine*	1.26	0.0325	0.0137
		N-methyl-GABA	1.25	0.0391	0.0159
	Histidine Metabolism	histidine	1.34	0.0093	0.0047
		1-methylhistidine	1.94	0.0002	0.0002
		imidazole propionate	1.56	0.0141	0.0066
		imidazole lactate	0.81	0.0022	0.0014
		carnosine	0.23	6.7e-14	2.002e-12
		N-acetylcarnosine	0.62	6.1953e-06	8.5959e-06
		anserine	0.32	5.54e-13	1.1833e-11
		histamine	1.71	1.1031e-05	1.3634e-05
		1-methylhistamine	1.96	0.0063	0.0034
		4-imidazoleacetate	1.74	0.0128	0.0062
	Lysine Metabolism	lysine	2.63	3.4232e-08	1.0666e-07
		N6-acetyllysine	3.54	1.06e-13	2.647e-12
		N6-methyllysine	3.45	7.6836e-10	4.5965e-09
		N6,N6-dimethyllysine	3.98	2.2167e-09	9.7504e-09
		N6,N6,N6-trimethyllysine	2.03	8.7171e-08	2.5071e-07
		hydroxy-N6,N6,N6-trimethyllysine*	5.85	2.4792e-05	2.8304e-05
		5-hydroxylysine	3.92	7.3137e-09	2.8046e-08
		5-(galactosylhydroxy)-L-lysine	4.79	5.5808e-08	1.6693e-07
		2-aminoadipate	4.16	1.4111e-11	1.4534e-10
		6-oxopiperidine-2-carboxylate	2.18	8.3456e-07	1.5799e-06
		5-aminovalerate	1.83	0.0377	0.0155
	Phenylalanine Metabolism	phenylalanine	1.36	0.0071	0.0037
		N-acetylphenylalanine	2.34	3.1005e-06	4.9329e-06
		1-carboxyethylphenylalanine	2.19	0.007	0.0037
	Tyrosine Metabolism	N-acetyltyrosine	1.8	5.8555e-05	5.9572e-05
		1-carboxyethyltyrosine	2.54	0.012	0.0059
		3-(4-hydroxyphenyl)lactate	1.98	8.4644e-06	1.1008e-05
		O-methyltyrosine	1.99	9.6658e-06	1.2251e-05
		p-cresol glucuronide*	2.44	0.0217	0.0098
	Tryptophan Metabolism	tryptophan	1.65	3.485e-05	3.7768e-05
		C-glycosyltryptophan	1.75	6.8885e-06	9.4514e-06
		kynurenine	1.97	1.9772e-07	4.6935e-07
		N-formylanthranilic acid	1.62	0.0018	0.0012
		picolinate	1.88	0.0001	0.0001
		serotonin	3.69	7.1645e-05	7.0959e-05
		indolelactate	3.05	9.6863e-09	3.6216e-08
		3-indoxyl sulfate	1.72	0.0356	0.0149
	Leucine, Isoleucine and Valine Metabolism	leucine	1.36	0.0257	0.0111
		1-carboxyethylleucine	2.35	0.0056	0.0031
		4-methyl-2-oxopentanoate	0.2	7.5422e-06	1.0167e-05
		alpha-hydroxyisocaproate	0.59	0.0031	0.0018
		beta-hydroxyisovalerate	1.44	0.013	0.0062
		beta-hydroxyisovaleroylcarnitine	1.61	2.2294e-06	3.7046e-06
		3-methylglutaconate	2.24	0.0005	0.0004
		1-carboxyethylisoleucine	2.18	0.0178	0.0082
		3-methyl-2-oxovalerate	0.24	0.0002	0.0002
		tiglylcarnitine (C5:1-DC)	2.16	0.0004	0.0003
		1-carboxyethylvaline	2.29	0.0016	0.001
		3-methyl-2-oxobutyrate	0.12	1.3037e-06	2.2411e-06
		alpha-hydroxyisovalerate	0.71	0.0027	0.0016
		isobutyrylcarnitine (C4)	1.74	0.0089	0.0045
		3-hydroxyisobutyrate	1.72	0.0002	0.0001
	Methionine, Cysteine, SAM and Taurine Metabolism	N-formylmethionine	0.73	0.0005	0.0004
		S-methylmethionine	2.6	0.0003	0.0003
		N-acetylmethionine sulfoxide	1.87	0.0392	0.0159
		S-adenosylmethionine (SAM)	1.76	9.6136e-05	9.1577e-05
		S-adenosylhomocysteine (SAH)	1.39	0.002	0.0013
		5-methylthioribose**	0.51	0.0003	0.0003
		cysteine	0.69	0.0016	0.0011
		S-methylcysteine	0.45	0.0238	0.0106
		lanthionine	3.25	2.8302e-08	9.2016e-08
	Urea cycle; Arginine and Proline Metabolism	arginine	2.53	4.8059e-06	7.0247e-06
		argininosuccinate	13.11	1.6145e-09	7.7887e-09
		ornithine	1.63	0.0026	0.0016
		2-oxoarginine*	2.13	4.6098e-06	6.8941e-06
		citrulline	1.29	3.5704e-05	3.8415e-05
		homoarginine	4.21	3.1522e-07	7.2526e-07
		homocitrulline	1.6	1.4914e-05	1.7702e-05
		dimethylarginine (SDMA + ADMA)	4.65	1.4577e-11	1.4534e-10
		N-acetylarginine	2.28	6.293e-12	7.8425e-11
		N-delta-acetylornithine	1.7	5.7465e-07	1.1936e-06
		trans-4-hydroxyproline	0.52	1.7277e-09	8.0745e-09
		N-monomethylarginine	6.36	6.7503e-09	2.7185e-08
		argininate*	1.36	0.0146	0.0069
	Polyamine Metabolism	N-acetyl-isoputreanine	1.57	0.0002	0.0002
		spermidine	1.67	0.0002	0.0002
		(N(1) + N(8))-acetylspermidine	2.11	3.3609e-05	3.669e-05
		spermine	4.88	4.9491e-10	3.084e-09
		5-methylthioadenosine (MTA)	1.49	0.0038	0.0022
	Guanidino and Acetamido Metabolism	1-methylguanidine	1.31	0.0006	0.0005
		4-guanidinobutanoate	1.54	0.0017	0.0011
	Glutathione Metabolism	glutathione, oxidized (GSSG)	1.52	9.945e-07	1.8592e-06
		cysteine-glutathione disulfide	3.01	0.0002	0.0002
		S-methylglutathione	1.79	5.8193e-05	5.9572e-05
		S-lactoylglutathione	42.47	0	0
		5-oxoproline	1.68	0.0006	0.0004
		ophthalmate	1.47	0.0158	0.0073
Peptide	Gamma-glutamyl Amino Acid	gamma-glutamylglutamate	2.35	0.0009	0.0007
		gamma-glutamylglycine	0.82	0.0455	0.0179
		gamma-glutamylhistidine	0.5	0.0003	0.0002
		gamma-glutamylleucine	1.27	0.0121	0.0059
		gamma-glutamyl-alpha-lysine	0.64	0.0027	0.0016
	Dipeptide	alanylleucine	2.69	0.0004	0.0003
		glycylisoleucine	3.48	0.0027	0.0016
		glycylleucine	2.81	0.0007	0.0005
		glycylvaline	1.93	4.838e-06	7.0247e-06
		isoleucylglycine	1.95	0.0335	0.0141
		leucylalanine	2.52	0.0001	0.0001
		leucylglycine	1.7	0.0192	0.0087
		phenylalanylglycine	9.52	6.4941e-08	1.9043e-07
		prolylglycine	2.26	0.0163	0.0076
		threonylphenylalanine	3.69	1.0142e-06	1.8725e-06
		tyrosylglycine	2.34	0.0125	0.0061
		valylglutamine	1.88	0.0379	0.0155
		valylglycine	1.79	0.0266	0.0114
		valylleucine	1.87	0.0017	0.0011
		leucylglutamine*	1.69	0.011	0.0055
Carbohydrate	Glycolysis, Gluconeogenesis, and Pyruvate Metabolism	1,5-anhydroglucitol (1,5-AG)	1.71	1.059e-05	1.3221e-05
		glucose	1.74	2.4568e-06	3.9938e-06
		glucose 6-phosphate	330.9	5.1e-14	1.913e-12
		fructose 1,6-bisphosphate	45.2	3.133e-12	5.4758e-11
		2-phosphoglycerate	13.3	4.5499e-06	6.8734e-06
		3-phosphoglycerate	42.88	1.0353e-09	5.5296e-09
		glycerate	1.97	3.7577e-07	8.3878e-07
	Pentose Phosphate Pathway	6-phosphogluconate	2.61	3.1544e-06	4.9658e-06
		ribose 1-phosphate	2.39	8.6981e-05	8.4471e-05
		sedoheptulose-7-phosphate	14.55	2.0604e-08	7.0031e-08
	Pentose Metabolism	ribitol	0.8	0.001	0.0007
		ribonate	1.19	0.0342	0.0144
		ribulose/xylulose	3.19	0.0019	0.0012
		arabitol/xylitol	1.63	0.0008	0.0006
		arabonate/xylonate	1.69	5.6977e-05	5.9175e-05
		sedoheptulose	6.22	7.8026e-06	1.0419e-05
		ribulonate/xylulonate/lyxonate*	1.88	4.3492e-05	4.5805e-05
	Glycogen Metabolism	maltopentaose	5.16	0.0175	0.008
	Disaccharides and Oligosaccharides	lactose	4.71	4.0702e-07	8.9518e-07
		sucrose	5.8	0.0067	0.0036
	Fructose, Mannose and Galactose Metabolism	fructose	0.55	0.0105	0.0053
		mannitol/sorbitol	1.26	0.0151	0.007
		mannose	9.47	2.2108e-07	5.1662e-07
		galactitol (dulcitol)	0.61	1.9512e-07	4.6935e-07
		galactose 1-phosphate	6.41	1.6709e-05	1.9523e-05
		galactonate	0.84	0.0208	0.0094
	Nucleotide Sugar	UDP-galactose	0.24	1.1604e-09	5.9843e-09
		UDP-glucuronate	2.93	1.6671e-08	5.9363e-08
		UDP-N-acetylglucosamine/galactosamine	2.13	0.0096	0.0048
		cytidine 5'-monophospho-N-acetylneuraminic acid	1.54	1.2726e-06	2.213e-06
	Aminosugar Metabolism	glucuronate	2.1	7.0374e-07	1.4033e-06
		N-acetylglucosaminitol	1.97	1.3942e-05	1.6681e-05
		N-acetylglucosamine 6-phosphate	2.19	0.008	0.0042
		N-acetyl-glucosamine 1-phosphate	3.02	7.5462e-06	1.0167e-05
		N-acetylneuraminate	3.2	9.3466e-06	1.1947e-05
		N-acetylglucosaminylasparagine	1.74	9.8254e-08	2.7212e-07
		erythronate*	1.37	0.0071	0.0037
		N-glycolylneuraminate	1.87	0.0003	0.0003
	Advanced Glycation End-product	N6-carboxymethyllysine	3.22	1.9078e-09	8.6463e-09
Energy	TCA Cycle	isocitrate	2.22	8.75e-10	4.8467e-09
		isocitric lactone	0.6	0.0019	0.0012
		fumarate	2.06	0.0005	0.0004
		malate	2.37	9.5605e-05	9.1577e-05
		tricarballylate	1.84	0.0243	0.0107
	Oxidative Phosphorylation	acetylphosphate	5.74	5.5332e-11	4.8678e-10
		phosphate	0.78	7.7721e-07	1.5294e-06
Lipid	Fatty Acid Synthesis	malonylcarnitine	1.99	3.3623e-07	7.6188e-07
		malonate	1.34	0.0378	0.0155
	Fatty Acid, Dicarboxylate	glutarate (C5-DC)	1.49	0.0063	0.0034
		2-hydroxyadipate	2.01	4.5095e-07	9.5736e-07
		maleate	2	0.0002	0.0002
		sebacate (C10-DC)	1.67	0.0191	0.0087
	Fatty Acid, Amino	2-aminoheptanoate	1.48	0.0121	0.0059
	Fatty Acid Metabolism (also BCAA Metabolism)	butyrylcarnitine (C4)	1.41	0.0234	0.0104
		propionylcarnitine (C3)	1.6	7.5674e-05	7.397e-05
		methylmalonate (MMA)	0.66	0.0034	0.002
		2-methylmalonylcarnitine (C4-DC)	2.97	0.0019	0.0012
	Fatty Acid Metabolism (Acyl Carnitine, Short Chain)	acetylcarnitine (C2)	1.4	1.9356e-06	3.2526e-06
		isocaproylcarnitine	2.6	0.0183	0.0084
	Fatty Acid Metabolism (Acyl Carnitine, Medium Chain)	octanoylcarnitine (C8)	0.61	0.0212	0.0095
	Fatty Acid Metabolism (Acyl Carnitine, Monounsaturated)	palmitoleoylcarnitine (C16:1)*	0.5	0.0139	0.0066
	Fatty Acid Metabolism (Acyl Carnitine, Polyunsaturated)	linolenoylcarnitine (C18:3)*	0.44	0.0414	0.0166
		arachidonoylcarnitine (C20:4)	2.05	0.0012	0.0008
		docosahexaenoylcarnitine (C22:6)*	1.86	0.0394	0.0159
	Fatty Acid Metabolism (Acyl Carnitine, Hydroxy)	(R)-3-hydroxybutyrylcarnitine	2.33	0.0001	0.0001
		3-hydroxyhexanoylcarnitine (1)	2.05	0.0002	0.0002
		3-hydroxyhexanoylcarnitine (2)	1.62	0.0358	0.0149
	Carnitine Metabolism	deoxycarnitine	1.81	1.4002e-10	1.047e-09
		carnitine	1.48	4.7517e-06	7.0247e-06
	Fatty Acid, Monohydroxy	4-hydroxybutyrate (GHB)	0.65	0.0081	0.0042
		2-hydroxystearate	1.93	0.0048	0.0027
		3-hydroxystearate	1.58	0.0393	0.0159
	Fatty Acid, Dihydroxy	2S,3R-dihydroxybutyrate	0.71	0.004	0.0023
		2R,3R-dihydroxybutyrate	1.45	2.78e-06	4.4705e-06
		3,4-dihydroxybutyrate	1.45	0.0037	0.0022
	Endocannabinoid	N-oleoyltaurine	1.53	0.0069	0.0037
		N-stearoyltaurine	2.01	1.8107e-07	4.4392e-07
		N-linoleoyltaurine*	2.07	0.0003	0.0003
		linoleoyl ethanolamide	2	0.0034	0.002
	Inositol Metabolism	myo-inositol	3.56	8.3148e-11	6.9085e-10
		chiro-inositol	1.53	1.7806e-07	4.4392e-07
		inositol 1-phosphate (I1P)	2.51	0.0053	0.003
	Phospholipid Metabolism	choline	1.82	0.0022	0.0013
		cytidine 5'-diphosphocholine	1.48	0.0171	0.0079
		glycerophosphorylcholine (GPC)	1.89	8.9127e-06	1.1491e-05
		phosphoethanolamine	2.35	3.428e-10	2.3303e-09
		cytidine-5'-diphosphoethanolamine	2.18	1.7213e-10	1.2258e-09
		glycerophosphoethanolamine	1.73	5.9171e-05	5.9793e-05
		glycerophosphoserine*	3.27	2.8889e-05	3.2485e-05
		trimethylamine N-oxide	4.09	1.8794e-08	6.5367e-08
	Phosphatidylcholine (PC)	1-myristoyl-2-palmitoyl-GPC (14:0/16:0)	0.47	8.7304e-10	4.8467e-09
		1-myristoyl-2-arachidonoyl-GPC (14:0/20:4)*	0.29	5.606e-12	7.6222e-11
		1-palmitoyl-2-palmitoleoyl-GPC (16:0/16:1)*	0.26	2.9e-14	1.422e-12
		1-palmitoyl-2-stearoyl-GPC (16:0/18:0)	2.1	6.1798e-06	8.5959e-06
		1-palmitoyl-2-linoleoyl-GPC (16:0/18:2)	0.84	0.0278	0.0118
		1-palmitoyl-2-dihomo-linolenoyl-GPC (16:0/20:3n3 or 6)*	0.51	4.0687e-05	4.3464e-05
		1-palmitoyl-2-arachidonoyl-GPC (16:0/20:4n6)	0.87	0.0434	0.0173
		1-palmitoyl-2-docosahexaenoyl-GPC (16:0/22:6)	0.83	0.0049	0.0028
		1-palmitoleoyl-2-linolenoyl-GPC (16:1/18:3)*	0.33	4.9673e-09	2.0636e-08
		1-stearoyl-2-oleoyl-GPC (18:0/18:1)	1.8	0.0015	0.001
		1-stearoyl-2-linoleoyl-GPC (18:0/18:2)*	2.03	0.0025	0.0015
		1-stearoyl-2-arachidonoyl-GPC (18:0/20:4)	2.43	1.6255e-07	4.1915e-07
		1-stearoyl-2-docosahexaenoyl-GPC (18:0/22:6)	1.83	2.9263e-05	3.266e-05
		1,2-dioleoyl-GPC (18:1/18:1)	1.22	0.0249	0.0109
		1-oleoyl-2-linoleoyl-GPC (18:1/18:2)*	1.84	1.7873e-07	4.4392e-07
		1-oleoyl-2-docosahexaenoyl-GPC (18:1/22:6)*	1.39	0.0002	0.0002
		1-linoleoyl-2-arachidonoyl-GPC (18:2/20:4n6)*	0.66	0.0004	0.0003
	Phosphatidylethanolamine (PE)	1,2-dipalmitoyl-GPE (16:0/16:0)*	0.49	3.2247e-05	3.5461e-05
		1-palmitoyl-2-arachidonoyl-GPE (16:0/20:4)*	0.62	0.0049	0.0027
		1-palmitoyl-2-docosahexaenoyl-GPE (16:0/22:6)*	0.32	8.154e-12	9.3808e-11
		1-stearoyl-2-oleoyl-GPE (18:0/18:1)	1.55	0.0252	0.0109
		1-stearoyl-2-linoleoyl-GPE (18:0/18:2)*	1.71	0.0241	0.0106
		1-stearoyl-2-arachidonoyl-GPE (18:0/20:4)	1.95	9.5109e-05	9.1577e-05
		1-oleoyl-2-arachidonoyl-GPE (18:1/20:4)*	0.55	0.0002	0.0002
	Phosphatidylserine (PS)	1-stearoyl-2-arachidonoyl-GPS (18:0/20:4)	1.64	0.0038	0.0022
	Phosphatidylglycerol (PG)	1,2-dipalmitoyl-GPG (16:0/16:0)	0.5	4.434e-07	9.5736e-07
		1-palmitoyl-2-oleoyl-GPG (16:0/18:1)	0.69	0.005	0.0028
		1-palmitoyl-2-linoleoyl-GPG (16:0/18:2)	0.47	6.2075e-06	8.5959e-06
		1-stearoyl-2-oleoyl-GPG (18:0/18:1)	1.58	6.6224e-05	6.6028e-05
	Phosphatidylinositol (PI)	1-stearoyl-2-linoleoyl-GPI (18:0/18:2)	1.81	0.0083	0.0043
		1-oleoyl-2-arachidonoyl-GPI (18:1/20:4)*	0.38	2.1371e-05	2.4586e-05
	Lysophospholipid	1-palmitoleoyl-GPC (16:1)*	0.55	0.0409	0.0164
		2-palmitoleoyl-GPC (16:1)*	0.56	0.0233	0.0104
		1-stearoyl-GPC (18:0)	1.84	0.0004	0.0003
		1-arachidonoyl-GPC (20:4n6)*	1.63	0.02	0.009
		1-lignoceroyl-GPC (24:0)	1.92	0.0136	0.0065
		1-arachidonoyl-GPE (20:4n6)*	1.62	0.0472	0.0185
		1-palmitoyl-GPS (16:0)*	0.2	4.8806e-11	4.562e-10
		1-stearoyl-GPS (18:0)*	2.98	0.0021	0.0013
		1-oleoyl-GPS (18:1)	2.51	0.0002	0.0002
		1-oleoyl-GPG (18:1)*	1.68	0.0032	0.0019
		1-linoleoyl-GPG (18:2)*	2.26	0.0003	0.0002
		1-palmitoyl-GPI (16:0)	1.63	0.0273	0.0117
		1-stearoyl-GPI (18:0)	2.84	0.0017	0.0011
		1-linoleoyl-GPI (18:2)*	2.26	0.0055	0.003
		1-arachidonoyl-GPI (20:4)*	1.98	0.0036	0.0021
	Plasmalogen	1-(1-enyl-palmitoyl)-2-palmitoyl-GPC (P-16:0/16:0)*	1.66	0.0004	0.0003
		1-(1-enyl-palmitoyl)-2-oleoyl-GPC (P-16:0/18:1)*	1.99	0.0003	0.0002
		1-(1-enyl-palmitoyl)-2-arachidonoyl-GPC (P-16:0/20:4)*	4.45	3.295e-12	5.4758e-11
		1-(1-enyl-stearoyl)-2-arachidonoyl-GPE (P-18:0/20:4)*	2.03	0.0006	0.0005
	Lysoplasmalogen	1-(1-enyl-palmitoyl)-GPC (P-16:0)*	2.14	0.0003	0.0002
		1-(1-enyl-oleoyl)-GPE (P-18:1)*	1.47	0.0486	0.019
		1-(1-enyl-stearoyl)-GPE (P-18:0)*	2.21	0.0014	0.0009
	Glycerolipid Metabolism	glycerophosphoglycerol	1.88	6.9072e-09	2.7185e-08
	Monoacylglycerol	1-myristoylglycerol (14:0)	0.62	0.0057	0.0031
		1-palmitoleoylglycerol (16:1)*	0.41	0.0003	0.0002
		1-arachidonylglycerol (20:4)	1.48	0.0118	0.0058
		1-docosahexaenoylglycerol (22:6)	0.59	0.0376	0.0155
		2-myristoylglycerol (14:0)	0.57	0.0128	0.0062
		2-palmitoleoylglycerol (16:1)*	0.42	0.0009	0.0007
		2-arachidonoylglycerol (20:4)	1.68	0.0033	0.002
		2-docosahexaenoylglycerol (22:6)*	0.62	0.0404	0.0162
	Diacylglycerol	diacylglycerol (14:0/18:1, 16:0/16:1) [2]*	0.26	1.9053e-06	3.238e-06
		diacylglycerol (16:1/18:2 [2], 16:0/18:3 [1])*	0.31	0.0014	0.0009
		palmitoyl-oleoyl-glycerol (16:0/18:1) [2]*	0.64	0.0007	0.0005
		palmitoyl-linolenoyl-glycerol (16:0/18:3) [2]*	0.43	0.0008	0.0006
		palmitoleoyl-oleoyl-glycerol (16:1/18:1) [2]*	0.29	0.0369	0.0153
		palmitoleoyl-linoleoyl-glycerol (16:1/18:2) [1]*	0.32	0.0018	0.0011
		palmitoyl-arachidonoyl-glycerol (16:0/20:4) [2]*	0.64	0.0109	0.0054
		palmitoyl-docosahexaenoyl-glycerol (16:0/22:6) [1]*	0.36	6.7386e-07	1.3619e-06
		palmitoyl-docosahexaenoyl-glycerol (16:0/22:6) [2]*	0.34	9.767e-08	2.7212e-07
		stearoyl-linoleoyl-glycerol (18:0/18:2) [2]*	1.97	0.0022	0.0014
		oleoyl-oleoyl-glycerol (18:1/18:1) [2]*	0.67	0.024	0.0106
		linoleoyl-linolenoyl-glycerol (18:2/18:3) [1]*	0.38	0.0445	0.0175
		stearoyl-arachidonoyl-glycerol (18:0/20:4) [1]*	1.96	0.0013	0.0009
		stearoyl-arachidonoyl-glycerol (18:0/20:4) [2]*	1.58	0.0005	0.0004
		oleoyl-arachidonoyl-glycerol (18:1/20:4) [2]*	0.39	3.3818e-08	1.0666e-07
		linoleoyl-arachidonoyl-glycerol (18:2/20:4) [1]*	0.2	4.3444e-08	1.326e-07
		linoleoyl-docosahexaenoyl-glycerol (18:2/22:6) [1]*	0.38	1.0608e-05	1.3221e-05
		linoleoyl-docosahexaenoyl-glycerol (18:2/22:6) [2]*	0.51	4.2818e-05	4.5416e-05
	Ceramides	N-palmitoyl-sphingosine (d18:1/16:0)	2.03	0.0298	0.0126
		N-stearoyl-sphingosine (d18:1/18:0)*	0.46	4.0555e-06	6.2528e-06
		N-stearoyl-sphingadienine (d18:2/18:0)*	0.33	1.1207e-06	1.9954e-06
		ceramide (d18:1/17:0, d17:1/18:0)*	0.58	0.001	0.0007
	Hexosylceramides (HCER)	glycosyl-N-palmitoyl-sphingosine (d18:1/16:0)	1.74	0.0231	0.0103
		glycosyl-N-stearoyl-sphingosine (d18:1/18:0)	2.04	0.0057	0.0031
	Dihydrosphingomyelins	palmitoyl dihydrosphingomyelin (d18:0/16:0)*	1.51	0.0086	0.0044
		sphingomyelin (d18:0/18:0, d19:0/17:0)*	1.94	0.0017	0.0011
	Sphingomyelins	palmitoyl sphingomyelin (d18:1/16:0)	1.75	5.7232e-06	8.1518e-06
		hydroxypalmitoyl sphingomyelin (d18:1/16:0(OH))**	2.79	8.257e-07	1.5799e-06
		stearoyl sphingomyelin (d18:1/18:0)	0.69	0.0003	0.0003
		behenoyl sphingomyelin (d18:1/22:0)*	1.45	0.0438	0.0173
		sphingomyelin (d18:1/14:0, d16:1/16:0)*	1.33	0.0277	0.0118
		sphingomyelin (d17:1/16:0, d18:1/15:0, d16:1/17:0)*	1.76	8.281e-06	1.0884e-05
		sphingomyelin (d18:1/17:0, d17:1/18:0, d19:1/16:0)	0.66	0.0147	0.0069
		sphingomyelin (d18:1/18:1, d18:2/18:0)	0.72	0.0039	0.0022
		sphingomyelin (d18:1/19:0, d19:1/18:0)*	0.49	0.0031	0.0018
		sphingomyelin (d18:1/24:1, d18:2/24:0)*	1.41	0.0468	0.0184
		sphingomyelin (d18:2/24:1, d18:1/24:2)*	1.59	0.0138	0.0066
	Sphingosines	sphingosine	2.02	0.0006	0.0004
	Sterol	7-alpha-hydroxy-3-oxo-4-cholestenoate (7-Hoca)	4.15	0.001	0.0007
		4-cholesten-3-one	1.57	0.0437	0.0173
	Primary Bile Acid Metabolism	taurocholate	45.07	2.9522e-05	3.2705e-05
		tauro-beta-muricholate	43.45	2.578e-05	2.9208e-05
Nucleotide	Purine Metabolism, (Hypo)Xanthine/Inosine containing	AICA ribonucleotide	0.71	0.0374	0.0155
		inosine 5'-monophosphate (IMP)	0.75	4.902e-12	7.3318e-11
		hypoxanthine	2.3	0.0038	0.0022
		xanthine	2.13	0.0046	0.0026
		xanthosine	7.59	4.2912e-06	6.5486e-06
		urate	1.48	0.0112	0.0056
		allantoin	1.17	0.0078	0.0041
	Purine Metabolism, Adenine containing	adenosine 5'-diphosphate (ADP)	0.76	0.0392	0.0159
		adenosine 3'-monophosphate (3'-AMP)	4.32	0.0012	0.0008
		adenosine 2'-monophosphate (2'-AMP)	1.95	0.0064	0.0034
		adenosine 3',5'-diphosphate	1.55	0.049	0.0191
		adenine	0.32	0.0061	0.0033
		N6-succinyladenosine	2.32	0.0091	0.0046
	Purine Metabolism, Guanine containing	guanosine 5'- monophosphate (5'-GMP)	1.39	1.1534e-05	1.4139e-05
	Pyrimidine Metabolism, Orotate containing	orotate	1.7	2.0319e-05	2.3557e-05
		orotidine	1.47	0.0009	0.0006
	Pyrimidine Metabolism, Uracil containing	uridine 5'-monophosphate (UMP)	1.46	0.0054	0.003
		uridine	1.42	0.007	0.0037
		uracil	1.51	0.0158	0.0073
		pseudouridine	1.29	0.0026	0.0016
		5,6-dihydrouridine	1.3	0.042	0.0167
		3-ureidopropionate	1.53	0.0021	0.0013
	Pyrimidine Metabolism, Cytidine containing	2'-O-methylcytidine	1.69	0.0011	0.0007
	Purine and Pyrimidine Metabolism	methylphosphate	1.76	0.0007	0.0005
Cofactors and Vitamins	Nicotinate and Nicotinamide Metabolism	nicotinamide	1.12	0.0254	0.011
		nicotinamide ribonucleotide (NMN)	0.29	0.0003	0.0003
		nicotinamide riboside	1.74	0.0055	0.003
		nicotinamide adenine dinucleotide (NAD+)	0.01	1.2746e-09	6.3541e-09
		nicotinamide N-oxide	0.78	0.0499	0.0193
		trigonelline (N'-methylnicotinate)	1.35	0.0006	0.0005
		N1-Methyl-2-pyridone-5-carboxamide	0.78	0.0255	0.011
		N1-Methyl-4-pyridone-3-carboxamide	0.51	1.1615e-06	2.0437e-06
	Riboflavin Metabolism	flavin adenine dinucleotide (FAD)	2.23	0.0012	0.0008
	Pantothenate and CoA Metabolism	pantoate	2.06	0.001	0.0007
		pantothenate	1.77	1.1881e-07	3.2308e-07
		phosphopantetheine	2.11	5.6163e-06	8.0764e-06
	Ascorbate and Aldarate Metabolism	ascorbate (Vitamin C)	2.11	0.0012	0.0008
		ascorbic acid 3-sulfate*	2.14	1.5142e-08	5.5233e-08
		dehydroascorbate	1.8	1.5855e-07	4.1599e-07
		threonate	2.1	3.6564e-10	2.3775e-09
		oxalate (ethanedioate)	1.32	0.0499	0.0193
		gulonate*	1.89	3.9957e-06	6.2248e-06
	Tocopherol Metabolism	alpha-tocopherol	2.71	7.5198e-05	7.397e-05
	Vitamin B6 Metabolism	pyridoxamine	3.82	1.0993e-06	1.9809e-06
		pyridoxamine phosphate	2.13	6.3139e-05	6.3374e-05
		pyridoxal	2.68	0.0021	0.0013
		pyridoxate	5.8	1.2853e-05	1.5628e-05
Xenobiotics	Benzoate Metabolism	4-vinylphenol sulfate	4.24	0.039	0.0159
		p-cresol sulfate	3.28	0.0072	0.0038
	Food Component/Plant	betonicine	1.55	7.9132e-07	1.5369e-06
		gluconate	1.44	0.0055	0.003
		daidzein	2.68	0.0115	0.0057
		ergothioneine	2.98	1.2814e-10	1.0087e-09
		fagomine	0.03	0	1e-15
		ferulic acid 4-sulfate	2.8	0.0005	0.0004
		quinate	3.27	4.545e-07	9.5736e-07
		histidine betaine (hercynine)*	6.87	1.5166e-07	4.0502e-07
		mannonate*	1.15	0.0251	0.0109
		stachydrine	1.35	0.0021	0.0013
		ethyl alpha-glucopyranoside	2.7	0.0128	0.0062
		methyl glucopyranoside (alpha + beta)	1.55	2.3004e-08	7.6452e-08
	Drug - Topical Agents	salicylate	2.32	2.3367e-06	3.8402e-06
		2,6-dihydroxybenzoic acid	2.24	1.0375e-06	1.8922e-06
	Chemical	sulfate*	1.5	0.0057	0.0031
		perfluorooctanesulfonate (PFOS)	1.68	1.3151e-05	1.5861e-05
		rhodamine B	0	0.0001	9.5406e-05
		thioproline	0.72	0.001	0.0007
Partially Characterized Molecules	Partially Characterized Molecules	pentose acid*	1.36	0.0242	0.0106
