# Supplementary material for: Differentially disrupted spinal cord and muscle energy metabolism in spinal and bulbar muscular atrophy
Source: JCI Insight. 2024 Mar 7;9(7):e178048. doi: 10.1172/jci.insight.178048 (PMC11128210; doi:10.1172/jci.insight.178048)
Supplement: Supplemental table 2 [file jciinsight-9-178048-s093.xlsx]

## Sheet: Per
Majority protein IDs	Protein names	Gene names	p-value Tg/NTg	q-value Tg/NTg (Per)	Log2 Ratio Tg/NTg	Fold Change Tg/NTg	Confidence (Per)
P70336;P70336-2	Rho-associated protein kinase 2	Rock2	0.0760305	0.0356006	7.98511	253.372	High
P43276	Histone H1.5	Hist1h1b	4.29868e-10	0	7.36957	165.372	High
Q8VHY0;Q8VHY0-2;Q8VHY0-3	Chondroitin sulfate proteoglycan 4	Cspg4	1.20356e-06	0.0341176	7.36941	165.354	High
Q5M8N0	CB1 cannabinoid receptor-interacting protein 1	Cnrip1	2.10531e-06	0.0332174	6.50393	90.7567	High
P11031	Activated RNA polymerase II transcriptional coactivator p15	Sub1	7.56466e-08	0.044	5.99741	63.8851	High
Q9QZ85	Interferon-inducible GTPase 1	Iigp1	1.42953e-06	0.0347273	5.92749	60.8627	High
O08915	AH receptor-interacting protein	Aip	2.71619e-07	0.029	5.86608	58.3265	High
Q8R3F5	Malonyl-CoA-acyl carrier protein transacylase, mitochondrial	Mcat	2.26752e-07	0.0348	5.73647	53.3149	High
Q8K354	Carbonyl reductase [NADPH] 3	Cbr3	7.72225e-05	0.0493	5.59651	48.3857	High
Q1ERP8;Q1ERP8-2;Q1ERP8-5;Q1ERP8-3;Q1ERP8-4	CMRF35-like molecule 9	Cd300lg	1.13084e-05	0.0364706	5.57397	47.6357	High
Q9D1M0	Protein SEC13 homolog	Sec13	1.82431e-06	0.0378462	5.55573	47.0372	High
Q9ES83	Blood vessel epicardial substance	Bves	4.65372e-06	0.0294	5.40395	42.3399	High
Q91YN9	BAG family molecular chaperone regulator 2	Bag2	1.42906e-07	0.0386667	5.37229	41.4209	High
Q8VCX5;Q8VCX5-3;Q8VCX5-2	Calcium uptake protein 1, mitochondrial	Micu1	1.18087e-05	0.037434	5.36909	41.3292	High
P50285	Dimethylaniline monooxygenase [N-oxide-forming] 1	Fmo1	1.3422e-05	0.034807	5.36592	41.2386	High
Q9R0P6	Signal peptidase complex catalytic subunit SEC11A	Sec11a	3.12934e-08	0.0366667	5.29412	39.2363	High
Q6PHN9	Ras-related protein Rab-35	Rab35	1.34149e-06	0.03552	5.26796	38.5314	High
P56959	RNA-binding protein FUS	Fus	6.07707e-06	0.0289091	5.26481	38.4472	High
Q8BFW7;Q8BFW7-5;Q8BFW7-4	Lipoma-preferred partner homolog	Lpp	2.29068e-06	0.03675	5.23426	37.6417	High
Q62418;Q62418-3;Q62418-2	Drebrin-like protein	Dbnl	1.60961e-05	0.0395862	5.12601	34.9207	High
P62835	Ras-related protein Rap-1A	Rap1a	1.39991e-06	0.0364444	5.0874	33.9984	High
Q9DBR7;Q9DBR7-2	Protein phosphatase 1 regulatory subunit 12A	Ppp1r12a	3.71444e-08	0.0314286	5.00077	32.0172	High
Q9CR20	Immediate early response 3-interacting protein 1	Ier3ip1	5.73765e-06	0.0290833	4.97821	31.5204	High
Q9JHH9	Coatomer subunit zeta-2	Copz2	2.10905e-06	0.0345882	4.89585	29.7713	High
Q99L43	Phosphatidate cytidylyltransferase 2	Cds2	2.11953e-07	0.03625	4.88787	29.6071	High
Q4U4S6-2;Q4U4S6	Xin actin-binding repeat-containing protein 2	Xirp2	0.0074327	0.0412275	4.87744	29.3939	High
Q8K1J6;Q8K1J6-2	CCA tRNA nucleotidyltransferase 1, mitochondrial	Trnt1	1.06554e-05	0.0360727	4.84732	28.7864	High
Q8K4Z5	Splicing factor 3A subunit 1	Sf3a1	3.73548e-05	0.0499726	4.83489	28.5396	High
Q9R0A0	Peroxisomal membrane protein PEX14	Pex14	2.66156e-05	0.048	4.80328	27.9211	High
P61211	ADP-ribosylation factor-like protein 1	Arl1	5.27119e-06	0.0284898	4.80128	27.8823	High
Q9D666;Q9D666-5;Q9D666-2;Q9D666-4;Q9D666-3	SUN domain-containing protein 1	Sun1	1.21776e-06	0.0385714	4.75066	26.9209	High
Q99M51	Cytoplasmic protein NCK1	Nck1	2.85298e-05	0.0488824	4.73783	26.6826	High
Q80UJ7	Rab3 GTPase-activating protein catalytic subunit	Rab3gap1	1.21511e-06	0.0372414	4.73636	26.6555	High
Q9D1J3	SAP domain-containing ribonucleoprotein	Sarnp	3.85728e-06	0.0295814	4.71411	26.2475	High
Q61133;Q99L20	Glutathione S-transferase theta-2	Gstt2;Gstt3	1.86843e-06	0.0336	4.70982	26.1697	High
Q8C3F7	Kelch-like protein 30	Klhl30	0.00715703	0.0418925	4.7086	26.1475	High
Q99K70;Q7TT45	Ras-related GTP-binding protein C;Ras-related GTP-binding protein D	Rragc;Rragd	1.44898e-07	0.0446154	4.67822	25.6026	High
P52479;P52479-2	Ubiquitin carboxyl-terminal hydrolase 10	Usp10	8.18047e-06	0.0357692	4.65955	25.2735	High
P62774	Myotrophin	Mtpn	1.66875e-05	0.0418667	4.6569	25.2271	High
Q61510	E3 ubiquitin/ISG15 ligase TRIM25	Trim25	1.47601e-07	0.0386667	4.64895	25.0883	High
Q5EG47	5-AMP-activated protein kinase catalytic subunit alpha-1	Prkaa1	4.63916e-06	0.0297021	4.63952	24.9249	High
Q8C129	Leucyl-cystinyl aminopeptidase	Lnpep	4.50146e-06	0.0276522	4.63158	24.7882	High
Q8BMG7;Q8BMG7-2	Rab3 GTPase-activating protein non-catalytic subunit	Rab3gap2	1.12237e-06	0.036	4.59423	24.1547	High
Q9Z2G9	Oxidoreductase HTATIP2	Htatip2	1.71972e-05	0.0413968	4.54996	23.4247	High
Q9CT10	Ran-binding protein 3	Ranbp3	1.23894e-06	0.0348387	4.53079	23.1155	High
Q8VEE4	Replication protein A 70 kDa DNA-binding subunit;Replication protein A 70 kDa DNA-binding subunit, N-terminally processed	Rpa1	1.51757e-06	0.0356364	4.52041	22.9497	High
Q791T5;Q791T5-2	Mitochondrial carrier homolog 1	Mtch1	0.0499179	0.026856	4.51133	22.8058	High
Q9Z176	Serine/threonine-protein phosphatase 2A regulatory subunit B subunit delta	Ppp2r3d	0.0697688	0.0342921	4.51087	22.7986	High
P42227;P42227-2;P42227-3	Signal transducer and activator of transcription 3	Stat3	0.0498187	0.0266613	4.50319	22.6774	High
P17156	Heat shock-related 70 kDa protein 2	Hspa2	0.0842947	0.042835	4.48252	22.3549	High
Q571I9	Aldehyde dehydrogenase family 16 member A1	Aldh16a1	2.75168e-06	0.0286829	4.48223	22.3504	High
Q80XL6	Acyl-CoA dehydrogenase family member 11	Acad11	2.10044e-06	0.0317838	4.48116	22.3338	High
P0C605;P0C605-2	cGMP-dependent protein kinase 1	Prkg1	1.07723e-07	0.0414286	4.48018	22.3188	High
P70288;O09106	Histone deacetylase 2;Histone deacetylase 1	Hdac2;Hdac1	0.0886959	0.0459362	4.47878	22.297	High
Q3UHZ5	Leiomodin-2	Lmod2	1.58805e-05	0.0411803	4.47648	22.2615	High
P62331	ADP-ribosylation factor 6	Arf6	1.71604e-05	0.0426875	4.47571	22.2496	High
Q8VEH5	EPM2A-interacting protein 1	Epm2aip1	0.0930526	0.0474409	4.46271	22.05	High
P49442	Inositol polyphosphate 1-phosphatase	Inpp1	2.15603e-06	0.0309474	4.46178	22.0359	High
Q501J2	Protein FAM173A	Fam173a	3.86604e-06	0.0282667	4.46121	22.0271	High
Q9R0N0	Galactokinase	Galk1	3.96159e-08	0.0316364	4.44326	21.7547	High
P46737;P46737-2	Lys-63-specific deubiquitinase BRCC36	Brcc3	2.99635e-07	0.0336	4.41222	21.2917	High
Q8BMK4	Cytoskeleton-associated protein 4	Ckap4	0.0363354	0.026586	4.40075	21.1231	High
Q8C006	Tripartite motif-containing protein 35	Trim35	0.0391844	0.0270117	4.39156	20.989	High
Q64471	Glutathione S-transferase theta-1	Gstt1	0.0579179	0.0311216	4.38632	20.9129	High
Q9QYC0;Q9QYC0-2	Alpha-adducin	Add1	0.00646267	0.0430497	4.35262	20.4301	High
Q91VH2	Sorting nexin-9	Snx9	1.60016e-05	0.0413939	4.28242	19.4597	High
Q62188	Dihydropyrimidinase-related protein 3	Dpysl3	0.0521387	0.0295212	4.17069	18.0096	High
Q8BL66	Early endosome antigen 1	Eea1	0.058772	0.0309858	4.11498	17.3273	High
O89079	Coatomer subunit epsilon	Cope	0.0525177	0.0297395	4.10999	17.2675	High
O88384	Vesicle transport through interaction with t-SNAREs homolog 1B	Vti1b	0.0266123	0.0258141	4.08826	17.0094	High
Q61545	RNA-binding protein EWS	Ewsr1	0.0333143	0.0258191	4.08793	17.0055	High
Q8BYA0	Tubulin-specific chaperone D	Tbcd	9.81022e-09	0.0435	4.0781	16.89	High
Q62318;Q62318-2	Transcription intermediary factor 1-beta	Trim28	0.0421353	0.0268914	4.07239	16.8234	High
A2ADY9	Protein DDI1 homolog 2	Ddi2	1.85617e-06	0.0301538	4.06401	16.7259	High
P51863	V-type proton ATPase subunit d 1	Atp6v0d1	0.0633626	0.0318733	4.06277	16.7115	High
Q3UPL0;Q3UPL0-2;Q3UPL0-3	Protein transport protein Sec31A	Sec31a	0.0482367	0.0267911	4.04463	16.5027	High
Q8BGK2	[Protein ADP-ribosylarginine] hydrolase-like protein 1	Adprhl1	0.0483273	0.0268768	4.03262	16.3659	High
Q9QZB7	Actin-related protein 10	Actr10	0.0663498	0.0332945	4.01533	16.1709	High
Q3U0V1	Far upstream element-binding protein 2	Khsrp	0.0740945	0.038	3.97019	15.6728	High
Q7TPV4	Myb-binding protein 1A	Mybbp1a	0.00710107	0.0405833	3.94592	15.4113	High
P00493	Hypoxanthine-guanine phosphoribosyltransferase	Hprt1	3.64681e-05	0.0493846	3.91721	15.1076	High
A2AQ25;A2AQ25-2;A2AQ25-9;A2AQ25-6;A2AQ25-5;A2AQ25-4;A2AQ25-3;A2AQ25-8	Sickle tail protein	Skt	0.0227724	0.0262979	3.91582	15.0932	High
Q64444	Carbonic anhydrase 4	Ca4	0.0617601	0.0313548	3.90918	15.0238	High
P21126	Ubiquitin-like protein 4A	Ubl4a	0.0357601	0.0266538	3.88522	14.7763	High
Q60902;Q60902-4;Q60902-2;Q60902-3	Epidermal growth factor receptor substrate 15-like 1	Eps15l1	0.0668557	0.033254	3.88079	14.731	High
P26231	Catenin alpha-1	Ctnna1	0.0714648	0.0367373	3.85143	14.4343	High
Q9JJ28	Protein flightless-1 homolog	Flii	0.0640158	0.0322233	3.82636	14.1856	High
Q63810;Q63810-2	Calcineurin subunit B type 1	Ppp3r1	0.089546	0.0475574	3.78285	13.7642	High
Q6KAU4	Multivesicular body subunit 12B	Mvb12b	3.98599e-05	0.0499241	3.77629	13.7018	High
Q9D154	Leukocyte elastase inhibitor A	Serpinb1a	0.0167491	0.0296561	3.77571	13.6963	High
Q8VBT9;Q8VBT9-3;Q8VBT9-2	Tether containing UBX domain for GLUT4	Aspscr1	0.0363543	0.0267867	3.77266	13.6674	High
Q99KX1	Myeloid leukemia factor 2	Mlf2	0.0150186	0.0311882	3.7291	13.2609	High
Q9CQI6	Coactosin-like protein	Cotl1	0.0525792	0.0297057	3.72571	13.2297	High
Q91V92	ATP-citrate synthase	Acly	0.0441758	0.026913	3.72044	13.1815	High
O70318	Band 4.1-like protein 2	Epb41l2	0.0506238	0.0291051	3.70003	12.9963	High
Q61753	D-3-phosphoglycerate dehydrogenase	Phgdh	0.051184	0.0294644	3.68789	12.8874	High
Q921M3;Q921M3-2	Splicing factor 3B subunit 3	Sf3b3	0.0588945	0.031267	3.6738	12.7621	High
P12815-2;P12815	Programmed cell death protein 6	Pdcd6	0.0489479	0.0286891	3.63095	12.3887	High
O89017	Legumain	Lgmn	0.0725316	0.0377047	3.62247	12.316	High
Q9DC28;Q9DC28-2;Q9JMK2	Casein kinase I isoform delta;Casein kinase I isoform epsilon	Csnk1d;Csnk1e	0.0466451	0.0269551	3.61999	12.2949	High
O89053	Coronin-1A	Coro1a	0.0703728	0.0367407	3.58983	12.0406	High
P62313	U6 snRNA-associated Sm-like protein LSm6	Lsm6	0.0352782	0.0266952	3.57062	11.8813	High
Q8BMA6	Signal recognition particle subunit SRP68	Srp68	0.0175972	0.0285333	3.56682	11.8501	High
D3YXK2;Q80YR5	Scaffold attachment factor B1;Scaffold attachment factor B2	Safb;Safb2	0.076397	0.0398866	3.5457	11.6778	High
Q569Z6	Thyroid hormone receptor-associated protein 3	Thrap3	0.0475097	0.0270499	3.52581	11.5179	High
Q60823	RAC-beta serine/threonine-protein kinase	Akt2	0.0579013	0.0314316	3.51947	11.4674	High
Q61285	ATP-binding cassette sub-family D member 2	Abcd2	0.070575	0.0368712	3.51925	11.4657	High
Q8BRF7;Q8BRF7-3;Q8BRF7-2	Sec1 family domain-containing protein 1	Scfd1	0.0542069	0.0300662	3.49997	11.3134	High
Q922Z0	D-aspartate oxidase	Ddo	0.0676818	0.0347678	3.46883	11.0719	High
Q8K2Q7	BRO1 domain-containing protein BROX	Brox	0.0849774	0.0454576	3.44774	10.9112	High
P24668	Cation-dependent mannose-6-phosphate receptor	M6pr	0.0797003	0.041763	3.44472	10.8884	High
Q8BLF1	Neutral cholesterol ester hydrolase 1	Nceh1	0.00767142	0.0393035	3.44405	10.8833	High
Q8BWU5	Probable tRNA N6-adenosine threonylcarbamoyltransferase	Osgep	0.0907588	0.048	3.42338	10.7285	High
Q8CBE3	WD repeat-containing protein 37	Wdr37	0.060038	0.0314082	3.4114	10.6398	High
P54731	FAS-associated factor 1	Faf1	0.0786229	0.0412888	3.41111	10.6377	High
P17710;P17710-3;P17710-4;P17710-2	Hexokinase-1	Hk1	0.0371585	0.0268241	3.39093	10.4899	High
P53702	Cytochrome c-type heme lyase	Hccs	0.0920857	0.0498677	3.38909	10.4765	High
Q8CHY3	Dymeclin	Dym	0.0727191	0.0385295	3.3851	10.4476	High
P51855	Glutathione synthetase	Gss	3.94818e-07	0.0326667	3.38431	10.4419	High
Q9JHU2	Palmdelphin	Palmd	0.084538	0.0453426	3.3612	10.276	High
A6X935;A6X935-2	Inter alpha-trypsin inhibitor, heavy chain 4	Itih4	0.0881488	0.0476022	3.35747	10.2494	High
Q07813	Apoptosis regulator BAX	Bax	0.0914307	0.0492961	3.33045	10.0592	High
Q3TEA8;Q3TEA8-2;Q3TEA8-3	Heterochromatin protein 1-binding protein 3	Hp1bp3	0.0887705	0.0476329	3.29627	9.82374	High
Q9QZB9	Dynactin subunit 5	Dctn5	0.0845417	0.0455444	3.28325	9.73548	High
Q9CU62	Structural maintenance of chromosomes protein 1A	Smc1a	0.0538246	0.0306081	3.25663	9.5575	High
Q3UW53	Protein Niban	Fam129a	0.04923	0.029235	3.25119	9.52152	High
Q9JLM9	Growth factor receptor-bound protein 14	Grb14	0.0151255	0.0302939	3.24293	9.46712	High
Q8CGB3;Q8CGB3-2;Q8CGB3-3	Uveal autoantigen with coiled-coil domains and ankyrin repeats	Uaca	0.0633492	0.0331994	3.22442	9.34643	High
D3Z4I3;Q62176	RNA-binding protein 24;RNA-binding protein 38	Rbm24;Rbm38	0.0543723	0.0310657	3.22407	9.3442	High
P61022	Calcineurin B homologous protein 1	Chp1	0.0733426	0.0387327	3.21893	9.31093	High
O54754	Aldehyde oxidase 1	Aox1	0.0499849	0.0299273	3.21109	9.26049	High
Q9QZ73	DCN1-like protein 1	Dcun1d1	0.076787	0.0409708	3.20815	9.24164	High
Q3URD3-4;Q3URD3-3;Q3URD3;Q3URD3-5;Q3URD3-2	Sarcolemmal membrane-associated protein	Slmap	0.00327301	0.0499487	3.18511	9.09524	High
Q9WTQ5;Q9WTQ5-2	A-kinase anchor protein 12	Akap12	0.062388	0.0326209	3.18115	9.07028	High
Q80X85	28S ribosomal protein S7, mitochondrial	Mrps7	0.0723875	0.0384713	3.17995	9.06277	High
Q9ESZ8;Q9ESZ8-5;Q9ESZ8-4;Q9ESZ8-3;Q9ESZ8-6;Q9ESZ8-2	General transcription factor II-I	Gtf2i	0.0653974	0.0343466	3.17415	9.02637	High
P19096	Fatty acid synthase;[Acyl-carrier-protein] S-acetyltransferase;[Acyl-carrier-protein] S-malonyltransferase;3-oxoacyl-[acyl-carrier-protein] synthase;3-oxoacyl-[acyl-carrier-protein] reductase;3-hydroxyacyl-[acyl-carrier-protein] dehydratase;Enoyl-[acyl-carrier-protein] reductase;Oleoyl-[acyl-carrier-protein] hydrolase	Fasn	0.00820658	0.0369159	3.17164	9.01074	High
P30999;P30999-3;P30999-2	Catenin delta-1	Ctnnd1	0.0643646	0.0333483	3.16441	8.96564	High
P39447	Tight junction protein ZO-1	Tjp1	0.0515588	0.0300821	3.13886	8.80825	High
P46061	Ran GTPase-activating protein 1	Rangap1	0.0754869	0.040648	3.09447	8.54137	High
Q02111	Protein kinase C theta type	Prkcq	0.00384237	0.0480988	3.0885	8.50614	High
Q921F4;Q921F4-4	Heterogeneous nuclear ribonucleoprotein L-like	Hnrnpll	1.0974e-05	0.048338	3.07653	8.43581	High
E9Q4Z2	Acetyl-CoA carboxylase 2;Biotin carboxylase	Acacb	0.0516992	0.030171	3.0594	8.33628	High
P55284	Cadherin-5	Cdh5	0.0826362	0.0450014	3.03507	8.19683	High
Q5SQX6;Q7TMB8;Q7TMB8-2	Cytoplasmic FMR1-interacting protein 2;Cytoplasmic FMR1-interacting protein 1	Cyfip2;Cyfip1	8.49336e-07	0.02792	3.02182	8.12193	High
Q6PEE3;P11157	Ribonucleoside-diphosphate reductase subunit M2 B;Ribonucleoside-diphosphate reductase subunit M2	Rrm2b;Rrm2	0.0523958	0.030011	3.01858	8.10368	High
Q9Z0E6	Interferon-induced guanylate-binding protein 2	Gbp2	0.0651781	0.0350236	2.84946	7.20729	High
Q8R2H9	Phosphoethanolamine/phosphocholine phosphatase	Phospho1	0.0621129	0.0331871	2.82151	7.06903	High
Q7TNG5;Q7TNG5-2	Echinoderm microtubule-associated protein-like 2	Eml2	0.0163896	0.0282508	2.81964	7.05987	High
Q80UG5;Q80UG5-3	Septin-9	Septin9	0.0410884	0.0269705	2.756	6.75521	High
Q6P549	Phosphatidylinositol 3,4,5-trisphosphate 5-phosphatase 2	Inppl1	0.0524197	0.0311769	2.71433	6.56286	High
Q6WVG3	BTB/POZ domain-containing protein KCTD12	Kctd12	0.0273656	0.026377	2.67845	6.40166	High
Q9EPM5;Q9EPM5-3;Q9EPM5-2	Syncoilin	Sync	0.0188485	0.0262577	2.6296	6.18852	High
Q8CIE6	Coatomer subunit alpha;Xenin;Proxenin	Copa	0.0202647	0.0254471	2.59646	6.04802	High
Q6P1B1	Xaa-Pro aminopeptidase 1	Xpnpep1	0.0569869	0.0317726	2.57222	5.94722	High
A2AJI0;A2AJI0-2	MAP7 domain-containing protein 1	Map7d1	0.0630455	0.0349686	2.49893	5.65268	High
O70373	Xin actin-binding repeat-containing protein 1	Xirp1	0.0196519	0.0258269	2.47469	5.55848	High
Q6ZPJ3	E2/E3 hybrid ubiquitin-protein ligase UBE2O	Ube2o	0.0166311	0.0271746	2.44982	5.46349	High
Q80XB4;Q80XB4-2;Q80XB4-4;Q80XB4-3	Nebulin-related-anchoring protein	Nrap	0.00882819	0.0331639	2.37618	5.19161	High
Q8C7R4	Ubiquitin-like modifier-activating enzyme 6	Uba6	0.0854661	0.0498575	2.31726	4.98384	High
Q8BTY8;Q8BTY8-2	Sec1 family domain-containing protein 2	Scfd2	0.0530602	0.0313495	2.29115	4.89445	High
Q9WUR9	Adenylate kinase 4, mitochondrial	Ak4	2.47867e-06	0.0490286	2.27909	4.85372	High
Q9D9V3;Q9D9V3-2	Ethylmalonyl-CoA decarboxylase	Echdc1	0.061954	0.0358258	2.26904	4.82002	High
P40336;P40336-2	Vacuolar protein sorting-associated protein 26A	Vps26a	0.0144286	0.0279739	2.20954	4.62527	High
Q99PP9;Q99PP9-3;Q99PP9-2	Tripartite motif-containing protein 16	Trim16	0.0840882	0.0497918	2.16351	4.48003	High
Q9CXR1	Dehydrogenase/reductase SDR family member 7	Dhrs7	0.0234374	0.0254987	2.15208	4.44469	High
Q9ET54;Q9ET54-5;Q9ET54-6;Q9ET54-4;Q9ET54-2;Q9ET54-3	Palladin	Palld	0.0291486	0.0267589	2.11438	4.33003	High
Q8BL65;Q8BL65-4;Q8BL65-2;Q8BL65-3;Q8BL65-5	Actin-binding LIM protein 2	Ablim2	0.0185458	0.0255789	2.06908	4.19618	High
P43274	Histone H1.4	Hist1h1e	0.0126174	0.0289452	2.0567	4.16033	High
Q62417-7;Q62417;Q62417-2;Q62417-5;Q62417-4;Q62417-3;Q62417-6	Sorbin and SH3 domain-containing protein 1	Sorbs1	0.0235815	0.0260847	2.04914	4.1386	High
Q06770	Corticosteroid-binding globulin	Serpina6	0.0487086	0.0313765	1.92373	3.79404	High
Q99K48	Non-POU domain-containing octamer-binding protein	Nono	0.0060724	0.0357466	1.91909	3.78185	High
E9QA62		Lmod3	0.0237052	0.0259691	1.90777	3.75229	High
Q9WVE8	Protein kinase C and casein kinase substrate in neurons protein 2	Pacsin2	0.00448895	0.0391558	1.8209	3.53301	High
P35385	Heat shock protein beta-7	Hspb7	0.00868285	0.0311231	1.81015	3.50678	High
Q8BYJ6;Q8BYJ6-2;Q8BYJ6-4;Q8BYJ6-3	TBC1 domain family member 4	Tbc1d4	0.0720875	0.0451117	1.79576	3.47199	High
Q9Z1R2	Large proline-rich protein BAG6	Bag6	0.0273877	0.0267512	1.78031	3.43499	High
Q9EQK5	Major vault protein	Mvp	0.00179233	0.0496306	1.76438	3.39728	High
Q9WUZ5	Troponin I, slow skeletal muscle	Tnni1	0.0405346	0.0298702	1.7578	3.38182	High
Q99NB9	Splicing factor 3B subunit 1	Sf3b1	0.0373595	0.0277535	1.7516	3.36732	High
G5E8K5;G5E8K5-3;G5E8K5-2	Ankyrin-3	Ank3	0.0219735	0.0262396	1.73458	3.32783	High
Q80X50;Q80X50-2;Q80X50-3;Q80X50-4;Q80X50-5	Ubiquitin-associated protein 2-like	Ubap2l	0.00492958	0.0370892	1.70227	3.25413	High
Q8R0Y6	Cytosolic 10-formyltetrahydrofolate dehydrogenase	Aldh1l1	0.0155715	0.0256736	1.70085	3.25092	High
P23927	Alpha-crystallin B chain	Cryab	0.00983611	0.0301857	1.65383	3.14667	High
Q5SW19;Q5SW19-3;Q5SW19-2	Clustered mitochondria protein homolog	Cluh	0.0102337	0.0294495	1.64158	3.12007	High
P14602;P14602-2;P14602-3	Heat shock protein beta-1	Hspb1	0.0129206	0.0268339	1.64049	3.11771	High
Q9CXS4	Centromere protein V	Cenpv	0.0236982	0.0264889	1.62489	3.08418	High
Q9D711	Pirin	Pir	0.00904204	0.0307345	1.61285	3.05855	High
P57759	Endoplasmic reticulum resident protein 29	Erp29	0.0021879	0.0469398	1.59747	3.02613	High
Q91XL9;Q91XL9-2;Q91XL9-3	Oxysterol-binding protein-related protein 1	Osbpl1a	0.0100249	0.0292457	1.58135	2.99249	High
P70372	ELAV-like protein 1	Elavl1	0.0315096	0.0268559	1.55578	2.93992	High
Q60598	Src substrate cortactin	Cttn	0.0248754	0.0267234	1.5481	2.92432	High
Q71LX4	Talin-2	Tln2	0.0543899	0.0366841	1.5414	2.91076	High
Q8BX02;Q8BX02-2	KN motif and ankyrin repeat domain-containing protein 2	Kank2	0.041814	0.031009	1.53398	2.89584	High
O70133;O70133-2;O70133-3	ATP-dependent RNA helicase A	Dhx9	0.00320549	0.0395533	1.51192	2.8519	High
Q8C7E7	Starch-binding domain-containing protein 1	Stbd1	0.0444184	0.0312953	1.51088	2.84983	High
Q64669	NAD(P)H dehydrogenase [quinone] 1	Nqo1	0.00228337	0.0445257	1.50184	2.83203	High
Q9EQP2	EH domain-containing protein 4	Ehd4	0.00962749	0.0288464	1.50157	2.8315	High
Q91VM5;Q9WV02;Q9WV02-2	RNA binding motif protein, X-linked-like-1;RNA-binding motif protein, X chromosome;RNA-binding motif protein, X chromosome, N-terminally processed	Rbmxl1;Rbmx	0.0220211	0.0264478	1.49941	2.82727	High
P10639	Thioredoxin	Txn	0.00311529	0.0401649	1.49574	2.82008	High
Q5FW52;Q5FW52-2	Muscular LMNA-interacting protein	Mlip	0.00991174	0.0286288	1.47846	2.78652	High
Q9JHU4	Cytoplasmic dynein 1 heavy chain 1	Dync1h1	0.0375398	0.0297669	1.46651	2.76352	High
Q80X90	Filamin-B	Flnb	0.00487539	0.0337607	1.46146	2.75386	High
O35215	D-dopachrome decarboxylase	Ddt	0.0104364	0.0277023	1.46135	2.75365	High
Q9DBS1	Transmembrane protein 43	Tmem43	0.00436389	0.0359091	1.45888	2.74895	High
Q9R0X4;Q32MW3	Acyl-coenzyme A thioesterase 9, mitochondrial;Acyl-coenzyme A thioesterase 10, mitochondrial	Acot9;Acot10	0.0228813	0.0267181	1.45772	2.74674	High
Q9JMC3	DnaJ homolog subfamily A member 4	Dnaja4	0.00146879	0.0483975	1.44536	2.72331	High
Q9Z1Q5	Chloride intracellular channel protein 1	Clic1	0.0290741	0.027319	1.44085	2.71481	High
P49312;P49312-2	Heterogeneous nuclear ribonucleoprotein A1;Heterogeneous nuclear ribonucleoprotein A1, N-terminally processed	Hnrnpa1	0.0576642	0.0396233	1.43737	2.70826	High
Q99JW4	LIM and senescent cell antigen-like-containing domain protein 1	Lims1	0.0182229	0.0261538	1.42907	2.69273	High
A3KG59;A3KG59-2	Peptidase M20 domain-containing protein 2	Pm20d2	0.0446367	0.0318203	1.41171	2.66052	High
Q3U9G9	Lamin-B receptor	Lbr	0.035502	0.0298133	1.39384	2.62778	High
Q9D379	Epoxide hydrolase 1	Ephx1	0.00618123	0.0313643	1.36332	2.57277	High
P62315	Small nuclear ribonucleoprotein Sm D1	Snrpd1	0.0090132	0.0284385	1.33644	2.52527	High
P56395	Cytochrome b5	Cyb5a	0.00672363	0.031191	1.32717	2.5091	High
Q91VC9	Growth hormone-inducible transmembrane protein	Ghitm	0.00155086	0.046381	1.3256	2.50636	High
O88441	Metaxin-2	Mtx2	0.0427625	0.0319265	1.3229	2.50169	High
Q7TMM9	Tubulin beta-2A chain	Tubb2a	0.0219357	0.0268774	1.32045	2.49744	High
P40124	Adenylyl cyclase-associated protein 1	Cap1	0.0132489	0.0252832	1.32032	2.49722	High
Q9CYG7;Q9CYG7-2	Mitochondrial import receptor subunit TOM34	Tomm34	0.0356642	0.030115	1.31103	2.48119	High
P31001	Desmin	Des	0.00532999	0.032239	1.3082	2.47633	High
P02301;P84244;P68433	Histone H3.3C;Histone H3.3;Histone H3.1	H3f3c;H3f3a;Hist1h3a	0.021569	0.0268141	1.29166	2.44809	High
Q7TQ95	Protein lunapark	Lnp	0.0270026	0.0269702	1.28135	2.43066	High
P51667	Myosin regulatory light chain 2, ventricular/cardiac muscle isoform	Myl2	0.0082279	0.0285541	1.27973	2.42793	High
P26039	Talin-1	Tln1	0.00200145	0.0421189	1.26339	2.4006	High
Q80SW1;Q68FL4;Q68FL4-2	Putative adenosylhomocysteinase 2;Putative adenosylhomocysteinase 3	Ahcyl1;Ahcyl2	0.0112141	0.026139	1.26163	2.39767	High
Q61553	Fascin	Fscn1	0.0169244	0.0259023	1.24332	2.36743	High
Q3THE2;Q9CQ19	Myosin regulatory light chain 12B;Myosin regulatory light polypeptide 9	Myl12b;Myl9	0.00366628	0.0341991	1.23731	2.35758	High
Q6PHZ2;Q6PHZ2-5;Q6PHZ2-2;Q6PHZ2-4	Calcium/calmodulin-dependent protein kinase type II subunit delta	Camk2d	0.00785657	0.0284579	1.23479	2.35347	High
P14733	Lamin-B1	Lmnb1	0.00172094	0.0425792	1.22596	2.33912	High
P21279	Guanine nucleotide-binding protein G(q) subunit alpha	Gnaq	0.0573536	0.0429583	1.22524	2.33794	High
Q5NBX1;Q5NBX1-4;Q5NBX1-3;Q5NBX1-2;Q5NBX1-5	Protein cordon-bleu	Cobl	0.00199276	0.0410105	1.21395	2.31972	High
O88346;O88346-3;O88346-2	Troponin T, slow skeletal muscle	Tnnt1	0.0309087	0.0289513	1.2133	2.31868	High
Q8CI43	Myosin light chain 6B	Myl6b	0.0253333	0.0272017	1.20527	2.3058	High
P08553	Neurofilament medium polypeptide	Nefm	0.00487427	0.0321111	1.20439	2.30439	High
Q8C166	Copine-1	Cpne1	0.00272519	0.037619	1.20218	2.30086	High
Q9DCD0	6-phosphogluconate dehydrogenase, decarboxylating	Pgd	0.0182465	0.026598	1.18909	2.28009	High
Q9DBH5	Vesicular integral-membrane protein VIP36	Lman2	0.0280438	0.0272112	1.16651	2.24469	High
O88487	Cytoplasmic dynein 1 intermediate chain 2	Dync1i2	0.00836151	0.0270886	1.15021	2.21947	High
Q8K411;Q8K411-3;Q8K411-2	Presequence protease, mitochondrial	Pitrm1	0.0513919	0.0404089	1.14841	2.21669	High
Q9CQR6	Serine/threonine-protein phosphatase 6 catalytic subunit;Serine/threonine-protein phosphatase 6 catalytic subunit, N-terminally processed	Ppp6c	0.00654245	0.0293472	1.13872	2.20186	High
P16546-2;P16546	Spectrin alpha chain, non-erythrocytic 1	Sptan1	0.0258902	0.0270248	1.13639	2.1983	High
Q99JY9	Actin-related protein 3	Actr3	0.00314361	0.0334746	1.12783	2.18529	High
P09528	Ferritin heavy chain;Ferritin heavy chain, N-terminally processed	Fth1	0.00129363	0.0442727	1.12463	2.18046	High
P09405	Nucleolin	Ncl	0.0021075	0.0391089	1.12205	2.17656	High
P30416	Peptidyl-prolyl cis-trans isomerase FKBP4;Peptidyl-prolyl cis-trans isomerase FKBP4, N-terminally processed	Fkbp4	0.0257044	0.0270102	1.1125	2.1622	High
P40142	Transketolase	Tkt	0.0298107	0.0298748	1.11049	2.1592	High
Q5BKP2	Ubiquitin carboxyl-terminal hydrolase 13	Usp13	0.0112675	0.0251591	1.10967	2.15796	High
P56376	Acylphosphatase-1	Acyp1	0.00435708	0.0314864	1.10835	2.15599	High
Q9EP69	Phosphatidylinositide phosphatase SAC1	Sacm1l	0.00424493	0.0317333	1.10536	2.15153	High
P24270	Catalase	Cat	0.00930069	0.0260602	1.09237	2.13225	High
Q62165	Dystroglycan;Alpha-dystroglycan;Beta-dystroglycan	Dag1	0.0124779	0.025989	1.087	2.12433	High
O35206	Collagen alpha-1(XV) chain;Restin	Col15a1	0.0298515	0.0297111	1.0856	2.12225	High
P59999	Actin-related protein 2/3 complex subunit 4	Arpc4	0.000455003	0.0495742	1.08465	2.12086	High
P10922	Histone H1.0;Histone H1.0, N-terminally processed	H1f0	0.00976218	0.025654	1.08421	2.12021	High
P97429	Annexin A4	Anxa4	0.00198579	0.0387255	1.08226	2.11735	High
P51881	ADP/ATP translocase 2;ADP/ATP translocase 2, N-terminally processed	Slc25a5	0.0021994	0.0372642	1.077	2.10965	High
Q99KK7	Dipeptidyl peptidase 3	Dpp3	0.00154658	0.0403731	1.07647	2.10887	High
P15508	Spectrin beta chain, erythrocytic	Sptb	0.00855789	0.0261774	1.07292	2.10369	High
Q9QZE5	Coatomer subunit gamma-1	Copg1	0.0214642	0.0272895	1.07165	2.10184	High
Q62426	Cystatin-B	Cstb	0.000691045	0.0478037	1.07061	2.10032	High
Q62465	Synaptic vesicle membrane protein VAT-1 homolog	Vat1	0.0371407	0.0319736	1.06627	2.09401	High
P21619;P21619-2	Lamin-B2	Lmnb2	0.00619915	0.0283624	1.06238	2.08837	High
Q9D6Y9	1,4-alpha-glucan-branching enzyme	Gbe1	0.00785405	0.0265839	1.05797	2.082	High
Q9D783;Q9D783-2	Kelch-like protein 40	Klhl40	0.00902253	0.0259042	1.05775	2.08169	High
Q921U8;Q921U8-4;Q921U8-3;Q921U8-2	Smoothelin	Smtn	0.0034671	0.032368	1.05279	2.07454	High
Q9Z1N5;Q8VDW0	Spliceosome RNA helicase Ddx39b;ATP-dependent RNA helicase DDX39A	Ddx39b;Ddx39a	0.00145933	0.039959	1.04559	2.06421	High
Q8BXZ1	Protein disulfide-isomerase TMX3	Tmx3	0.021576	0.0274372	1.03974	2.05585	High
Q921H8;Q8VCH0	3-ketoacyl-CoA thiolase A, peroxisomal;3-ketoacyl-CoA thiolase B, peroxisomal	Acaa1a;Acaa1b	0.00863924	0.0255221	1.01954	2.02727	High
O35343	Importin subunit alpha-3	Kpna4	0.00303285	0.0327611	1.0182	2.02539	High
P97478	5-demethoxyubiquinone hydroxylase, mitochondrial	Coq7	0.0119638	0.0254301	1.01543	2.0215	High
Q9JLV1	BAG family molecular chaperone regulator 3	Bag3	0.000954367	0.0440226	1.01367	2.01904	High
Q8VEE1	LIM and cysteine-rich domains protein 1	Lmcd1	0.000318749	0.0498961	1.00307	2.00426	High
Q9QZ47-7	Troponin T, fast skeletal muscle	Tnnt3	0.000522566	0.0490063	-1.00854	-2.01187	High
P97355	Spermine synthase	Sms	0.0113318	0.0258072	-1.02206	-2.03082	High
P17183	Gamma-enolase	Eno2	0.047856	0.0405882	-1.02918	-2.04087	High
E9Q9K5	Triadin	Trdn	0.00638428	0.0281579	-1.04399	-2.06193	High
P18826;P18826-2	Phosphorylase b kinase regulatory subunit alpha, skeletal muscle isoform	Phka1	0.000929349	0.0453023	-1.05131	-2.07241	High
P13707	Glycerol-3-phosphate dehydrogenase [NAD(+)], cytoplasmic	Gpd1	0.00255025	0.0351111	-1.05365	-2.07578	High
Q8BZA9	Fructose-2,6-bisphosphatase TIGAR	Tigar	0.00314978	0.0337167	-1.08576	-2.12249	High
Q02357-7;Q02357-8	Ankyrin-1	Ank1	0.00784748	0.0269182	-1.0872	-2.12461	High
P11798	Calcium/calmodulin-dependent protein kinase type II subunit alpha	Camk2a	0.00216383	0.0385366	-1.09924	-2.14242	High
Q3TJD7-2;Q3TJD7	PDZ and LIM domain protein 7	Pdlim7	0.000868959	0.0472242	-1.10555	-2.15182	High
Q9ET78	Junctophilin-2	Jph2	0.00422213	0.0319842	-1.10847	-2.15617	High
Q9R112	Sulfide:quinone oxidoreductase, mitochondrial	Sqrdl	0.0140459	0.0256369	-1.15745	-2.23063	High
P60469;P60469-2	Liprin-alpha-3	Ppfia3	0.0661971	0.0498895	-1.1776	-2.262	High
P06151	L-lactate dehydrogenase A chain	Ldha	0.000988575	0.0475122	-1.19408	-2.288	High
Q924T2	28S ribosomal protein S2, mitochondrial	Mrps2	0.0476477	0.0366277	-1.22129	-2.33155	High
Q9D7G0	Ribose-phosphate pyrophosphokinase 1	Prps1	0.00343082	0.035426	-1.24263	-2.3663	High
Q9R059	Four and a half LIM domains protein 3	Fhl3	0.00260762	0.0395	-1.26122	-2.39698	High
Q9DC50	Peroxisomal carnitine O-octanoyltransferase	Crot	0.0368109	0.0311207	-1.26951	-2.4108	High
P70236	Dual specificity mitogen-activated protein kinase kinase 6	Map2k6	0.00148479	0.0466587	-1.30512	-2.47104	High
O70194	Eukaryotic translation initiation factor 3 subunit D	Eif3d	0.0274499	0.0272602	-1.32386	-2.50336	High
Q8CI12	Smoothelin-like protein 2	Smtnl2	0.00194834	0.0437753	-1.33367	-2.52042	High
P16627	Heat shock 70 kDa protein 1-like	Hspa1l	0.0400175	0.030959	-1.40049	-2.6399	High
Q9CWS0	N(G),N(G)-dimethylarginine dimethylaminohydrolase 1	Ddah1	0.0703914	0.0465179	-1.61058	-3.05375	High
P07759	Serine protease inhibitor A3K	Serpina3k	0.0176546	0.0253754	-1.7626	-3.39308	High
P16015	Carbonic anhydrase 3	Ca3	0.00538482	0.0364055	-1.76326	-3.39464	High
Q8VCR8	Myosin light chain kinase 2, skeletal/cardiac muscle	Mylk2	6.71627e-07	0.0492973	-1.90226	-3.73799	High
P0DMN7;D3Z6H8	S-adenosylmethionine decarboxylase proenzyme 1;S-adenosylmethionine decarboxylase 1 alpha chain;S-adenosylmethionine decarboxylase 1 beta chain;S-adenosylmethionine decarboxylase proenzyme 2;S-adenosylmethionine decarboxylase 2 alpha chain;S-adenosylmethionine decarboxylase 2 beta chain	Amd1;Amd2	0.039562	0.0270112	-3.45606	-10.9743	High
P52760	Ribonuclease UK114	Hrsp12	0.0783821	0.0405487	-3.82747	-14.1966	High
Q9D1E6	Tubulin-folding cofactor B	Tbcb	0.0816038	0.041409	-4.51564	-22.874	High

## Sheet: BH
Majority protein IDs	Protein names	Gene names	p-value Tg/NTg	q-value Tg/NTg (BH)	Log2 Ratio Tg/NTg	Fold Change Tg/NTg	Confidence (BH)
P43276	Histone H1.5	Hist1h1b	4.29868e-10	1.10992e-06	7.36957	165.372	High
Q8VHY0;Q8VHY0-2;Q8VHY0-3	Chondroitin sulfate proteoglycan 4	Cspg4	1.20356e-06	0.000110308	7.36941	165.354	High
P31786	Acyl-CoA-binding protein	Dbi	6.56953e-08	2.12032e-05	7.00288	128.256	High
Q6P5H2;Q6P5H2-2	Nestin	Nes	0.000419187	0.00751626	6.65733	100.938	High
Q5M8N0	CB1 cannabinoid receptor-interacting protein 1	Cnrip1	2.10531e-06	0.000139172	6.50393	90.7567	High
P11031	Activated RNA polymerase II transcriptional coactivator p15	Sub1	7.56466e-08	2.17022e-05	5.99741	63.8851	High
Q99LM3	Smoothelin-like protein 1	Smtnl1	0.000623378	0.00966204	5.93513	61.1862	High
Q9QZ85	Interferon-inducible GTPase 1	Iigp1	1.42953e-06	0.000115345	5.92749	60.8627	High
O08915	AH receptor-interacting protein	Aip	2.71619e-07	4.12541e-05	5.86608	58.3265	High
Q8R3F5	Malonyl-CoA-acyl carrier protein transacylase, mitochondrial	Mcat	2.26752e-07	3.65921e-05	5.73647	53.3149	High
Q8K354	Carbonyl reductase [NADPH] 3	Cbr3	7.72225e-05	0.00209883	5.59651	48.3857	High
Q1ERP8;Q1ERP8-2;Q1ERP8-5;Q1ERP8-3;Q1ERP8-4	CMRF35-like molecule 9	Cd300lg	1.13084e-05	0.000473486	5.57397	47.6357	High
Q9D1M0	Protein SEC13 homolog	Sec13	1.82431e-06	0.000134008	5.55573	47.0372	High
Q64442	Sorbitol dehydrogenase	Sord	2.74464e-09	2.36222e-06	5.55497	47.0125	High
Q6URW6;Q6URW6-2;Q6URW6-3	Myosin-14	Myh14	0.000481862	0.00813181	5.5109	45.598	High
Q8JZU2	Tricarboxylate transport protein, mitochondrial	Slc25a1	0.000150437	0.00345295	5.40402	42.3421	High
Q9ES83	Blood vessel epicardial substance	Bves	4.65372e-06	0.000240318	5.40395	42.3399	High
Q91YN9	BAG family molecular chaperone regulator 2	Bag2	1.42906e-07	2.93158e-05	5.37229	41.4209	High
Q8VCX5;Q8VCX5-3;Q8VCX5-2	Calcium uptake protein 1, mitochondrial	Micu1	1.18087e-05	0.000483971	5.36909	41.3292	High
P50285	Dimethylaniline monooxygenase [N-oxide-forming] 1	Fmo1	1.3422e-05	0.000541492	5.36592	41.2386	High
Q9R0P6	Signal peptidase complex catalytic subunit SEC11A	Sec11a	3.12934e-08	1.46126e-05	5.29412	39.2363	High
Q6PHN9	Ras-related protein Rab-35	Rab35	1.34149e-06	0.000115345	5.26796	38.5314	High
P56959	RNA-binding protein FUS	Fus	6.07707e-06	0.000290574	5.26481	38.4472	High
Q9R0P9	Ubiquitin carboxyl-terminal hydrolase isozyme L1	Uchl1	0.00249717	0.0249794	5.25641	38.2242	High
Q8BFW7;Q8BFW7-5;Q8BFW7-4	Lipoma-preferred partner homolog	Lpp	2.29068e-06	0.000141991	5.23426	37.6417	High
Q62418;Q62418-3;Q62418-2	Drebrin-like protein	Dbnl	1.60961e-05	0.0006203	5.12601	34.9207	High
P62835	Ras-related protein Rap-1A	Rap1a	1.39991e-06	0.000115345	5.0874	33.9984	High
Q9DBR7;Q9DBR7-2	Protein phosphatase 1 regulatory subunit 12A	Ppp1r12a	3.71444e-08	1.46126e-05	5.00077	32.0172	High
Q9CR20	Immediate early response 3-interacting protein 1	Ier3ip1	5.73765e-06	0.000284896	4.97821	31.5204	High
Q9JHH9	Coatomer subunit zeta-2	Copz2	2.10905e-06	0.000139172	4.89585	29.7713	High
Q99L43	Phosphatidate cytidylyltransferase 2	Cds2	2.11953e-07	3.64842e-05	4.88787	29.6071	High
Q8R3B1	1-phosphatidylinositol 4,5-bisphosphate phosphodiesterase delta-1	Plcd1	0.000418999	0.00751626	4.88142	29.475	High
Q8K1J6;Q8K1J6-2	CCA tRNA nucleotidyltransferase 1, mitochondrial	Trnt1	1.06554e-05	0.000473486	4.84732	28.7864	High
Q8K4Z5	Splicing factor 3A subunit 1	Sf3a1	3.73548e-05	0.00117622	4.83489	28.5396	High
Q9R0A0	Peroxisomal membrane protein PEX14	Pex14	2.66156e-05	0.00094139	4.80328	27.9211	High
P61211	ADP-ribosylation factor-like protein 1	Arl1	5.27119e-06	0.000266867	4.80128	27.8823	High
Q9D666;Q9D666-5;Q9D666-2;Q9D666-4;Q9D666-3	SUN domain-containing protein 1	Sun1	1.21776e-06	0.000110308	4.75066	26.9209	High
Q99M51	Cytoplasmic protein NCK1	Nck1	2.85298e-05	0.00098652	4.73783	26.6826	High
Q80UJ7	Rab3 GTPase-activating protein catalytic subunit	Rab3gap1	1.21511e-06	0.000110308	4.73636	26.6555	High
Q9D1J3	SAP domain-containing ribonucleoprotein	Sarnp	3.85728e-06	0.000212385	4.71411	26.2475	High
Q61133;Q99L20	Glutathione S-transferase theta-2	Gstt2;Gstt3	1.86843e-06	0.000134008	4.70982	26.1697	High
Q8C3F7	Kelch-like protein 30	Klhl30	0.00715703	0.0499105	4.7086	26.1475	High
P42225	Signal transducer and activator of transcription 1	Stat1	8.35854e-05	0.00220663	4.6918	25.8448	High
Q9Z223;Q9Z223-1	Molybdopterin synthase catalytic subunit	Mocs2	7.43182e-05	0.00208576	4.6821	25.6715	High
Q99K70;Q7TT45	Ras-related GTP-binding protein C;Ras-related GTP-binding protein D	Rragc;Rragd	1.44898e-07	2.93158e-05	4.67822	25.6026	High
P52479;P52479-2	Ubiquitin carboxyl-terminal hydrolase 10	Usp10	8.18047e-06	0.000377178	4.65955	25.2735	High
P62774	Myotrophin	Mtpn	1.66875e-05	0.000633634	4.6569	25.2271	High
Q61510	E3 ubiquitin/ISG15 ligase TRIM25	Trim25	1.47601e-07	2.93158e-05	4.64895	25.0883	High
Q5EG47	5-AMP-activated protein kinase catalytic subunit alpha-1	Prkaa1	4.63916e-06	0.000240318	4.63952	24.9249	High
Q8C129	Leucyl-cystinyl aminopeptidase	Lnpep	4.50146e-06	0.000240318	4.63158	24.7882	High
Q8BMG7;Q8BMG7-2	Rab3 GTPase-activating protein non-catalytic subunit	Rab3gap2	1.12237e-06	0.000110308	4.59423	24.1547	High
Q9Z2G9	Oxidoreductase HTATIP2	Htatip2	1.71972e-05	0.000634331	4.54996	23.4247	High
Q9CT10	Ran-binding protein 3	Ranbp3	1.23894e-06	0.000110308	4.53079	23.1155	High
Q8VEE4	Replication protein A 70 kDa DNA-binding subunit;Replication protein A 70 kDa DNA-binding subunit, N-terminally processed	Rpa1	1.51757e-06	0.000118739	4.52041	22.9497	High
Q571I9	Aldehyde dehydrogenase family 16 member A1	Aldh16a1	2.75168e-06	0.000161474	4.48223	22.3504	High
Q80XL6	Acyl-CoA dehydrogenase family member 11	Acad11	2.10044e-06	0.000139172	4.48116	22.3338	High
P0C605;P0C605-2	cGMP-dependent protein kinase 1	Prkg1	1.07723e-07	2.7814e-05	4.48018	22.3188	High
Q3UHZ5	Leiomodin-2	Lmod2	1.58805e-05	0.0006203	4.47648	22.2615	High
P62331	ADP-ribosylation factor 6	Arf6	1.71604e-05	0.000634331	4.47571	22.2496	High
Q9EPC1	Alpha-parvin	Parva	0.000172986	0.00373197	4.46521	22.0884	High
P49442	Inositol polyphosphate 1-phosphatase	Inpp1	2.15603e-06	0.000139172	4.46178	22.0359	High
Q501J2	Protein FAM173A	Fam173a	3.86604e-06	0.000212385	4.46121	22.0271	High
Q9D4H1	Exocyst complex component 2	Exoc2	6.59904e-05	0.00189319	4.45794	21.9772	High
Q80TA1	Ethanolaminephosphotransferase 1	Ept1	3.06195e-05	0.00104026	4.45001	21.8567	High
Q9R0N0	Galactokinase	Galk1	3.96159e-08	1.46126e-05	4.44326	21.7547	High
P46737;P46737-2	Lys-63-specific deubiquitinase BRCC36	Brcc3	2.99635e-07	4.29809e-05	4.41222	21.2917	High
Q9QYC0;Q9QYC0-2	Alpha-adducin	Add1	0.00646267	0.0464808	4.35262	20.4301	High
Q91ZP3;Q91ZP3-2	Phosphatidate phosphatase LPIN1	Lpin1	0.000300921	0.00584195	4.32852	20.0916	High
Q91VH2	Sorting nexin-9	Snx9	1.60016e-05	0.0006203	4.28242	19.4597	High
Q8BYA0	Tubulin-specific chaperone D	Tbcd	9.81022e-09	6.3325e-06	4.0781	16.89	High
A2ADY9	Protein DDI1 homolog 2	Ddi2	1.85617e-06	0.000134008	4.06401	16.7259	High
Q7TPV4	Myb-binding protein 1A	Mybbp1a	0.00710107	0.0499105	3.94592	15.4113	High
P00493	Hypoxanthine-guanine phosphoribosyltransferase	Hprt1	3.64681e-05	0.00116248	3.91721	15.1076	High
P09242	Alkaline phosphatase, tissue-nonspecific isozyme	Alpl	0.000173446	0.00373197	3.89212	14.8472	High
Q91YI0	Argininosuccinate lyase	Asl	0.00156652	0.0191295	3.87288	14.6505	High
Q8BZW8	NHL repeat-containing protein 2	Nhlrc2	3.28928e-05	0.00108884	3.85763	14.4965	High
Q6KAU4	Multivesicular body subunit 12B	Mvb12b	3.98599e-05	0.00123998	3.77629	13.7018	High
Q8K4G5;Q8K4G5-2;Q8K4G5-3;Q8K4G5-4	Actin-binding LIM protein 1	Ablim1	0.00165731	0.0197197	3.73098	13.2781	High
Q9Z2D6-2;Q9Z2D6	Methyl-CpG-binding protein 2	Mecp2	4.75773e-05	0.00142843	3.70483	13.0396	High
P70297	Signal transducing adapter molecule 1	Stam	0.000100288	0.00257781	3.57109	11.8851	High
Q9JJC6	RILP-like protein 1	Rilpl1	2.86557e-05	0.00098652	3.53888	11.6227	High
P51855	Glutathione synthetase	Gss	3.94818e-07	5.0971e-05	3.38431	10.4419	High
P10711;P10711-2	Transcription elongation factor A protein 1	Tcea1	0.00163462	0.0195397	3.21542	9.28837	High
Q3URD3-4;Q3URD3-3;Q3URD3;Q3URD3-5;Q3URD3-2	Sarcolemmal membrane-associated protein	Slmap	0.00327301	0.0300744	3.18511	9.09524	High
Q02111	Protein kinase C theta type	Prkcq	0.00384237	0.0334041	3.0885	8.50614	High
Q921F4;Q921F4-4	Heterogeneous nuclear ribonucleoprotein L-like	Hnrnpll	1.0974e-05	0.000473486	3.07653	8.43581	High
Q5SQX6;Q7TMB8;Q7TMB8-2	Cytoplasmic FMR1-interacting protein 2;Cytoplasmic FMR1-interacting protein 1	Cyfip2;Cyfip1	8.49336e-07	9.13744e-05	3.02182	8.12193	High
O09161	Calsequestrin-2	Casq2	0.000620716	0.00966204	2.89144	7.42013	High
Q9JKF1	Ras GTPase-activating-like protein IQGAP1	Iqgap1	0.000407005	0.0074531	2.75789	6.76406	High
Q9WUR9	Adenylate kinase 4, mitochondrial	Ak4	2.47867e-06	0.000148835	2.27909	4.85372	High
Q9CRB6	Tubulin polymerization-promoting protein family member 3	Tppp3	0.000496971	0.00827858	1.95645	3.88105	High
A2ABU4	Myomesin-3	Myom3	0.0009397	0.0131864	1.93851	3.83308	High
Q99K48	Non-POU domain-containing octamer-binding protein	Nono	0.0060724	0.0450086	1.91909	3.78185	High
Q99KP6;Q99KP6-3;Q99KP6-2	Pre-mRNA-processing factor 19	Prpf19	0.00144024	0.0185775	1.89127	3.70962	High
Q9WVE8	Protein kinase C and casein kinase substrate in neurons protein 2	Pacsin2	0.00448895	0.0369123	1.8209	3.53301	High
Q9EQK5	Major vault protein	Mvp	0.00179233	0.020568	1.76438	3.39728	High
Q8BT60	Copine-3	Cpne3	0.0004248	0.00752036	1.70487	3.25999	High
Q80X50;Q80X50-2;Q80X50-3;Q80X50-4;Q80X50-5	Ubiquitin-associated protein 2-like	Ubap2l	0.00492958	0.0386098	1.70227	3.25413	High
Q99KC8	von Willebrand factor A domain-containing protein 5A	Vwa5a	0.000100836	0.00257781	1.64408	3.12549	High
Q9DCN2;Q9DCN2-2	NADH-cytochrome b5 reductase 3;NADH-cytochrome b5 reductase 3 membrane-bound form;NADH-cytochrome b5 reductase 3 soluble form	Cyb5r3	0.00039639	0.00731057	1.62259	3.07927	High
Q3UPH1	Protein PRRC1	Prrc1	5.87755e-05	0.00174435	1.61579	3.06479	High
P57759	Endoplasmic reticulum resident protein 29	Erp29	0.0021879	0.023274	1.59747	3.02613	High
O70400	PDZ and LIM domain protein 1	Pdlim1	1.13695e-05	0.000473486	1.58573	3.00159	High
Q5XJY5	Coatomer subunit delta	Arcn1	0.00113463	0.0153383	1.54449	2.91701	High
O70133;O70133-2;O70133-3	ATP-dependent RNA helicase A	Dhx9	0.00320549	0.0295592	1.51192	2.8519	High
Q64669	NAD(P)H dehydrogenase [quinone] 1	Nqo1	0.00228337	0.0236774	1.50184	2.83203	High
P10639	Thioredoxin	Txn	0.00311529	0.0290385	1.49574	2.82008	High
Q9D517	1-acyl-sn-glycerol-3-phosphate acyltransferase gamma	Agpat3	0.000648729	0.00985305	1.49453	2.81772	High
Q80X90	Filamin-B	Flnb	0.00487539	0.0385635	1.46146	2.75386	High
Q9DBS1	Transmembrane protein 43	Tmem43	0.00436389	0.036114	1.45888	2.74895	High
Q9JMC3	DnaJ homolog subfamily A member 4	Dnaja4	0.00146879	0.0186819	1.44536	2.72331	High
Q9Z1G3	V-type proton ATPase subunit C 1	Atp6v1c1	1.13387e-05	0.000473486	1.42492	2.685	High
P15864	Histone H1.2	Hist1h1c	0.000465268	0.00799379	1.36349	2.57307	High
Q9D379	Epoxide hydrolase 1	Ephx1	0.00618123	0.0450846	1.36332	2.57277	High
Q8R5J9	PRA1 family protein 3	Arl6ip5	0.000313639	0.00596718	1.34177	2.53462	High
Q9JIF7	Coatomer subunit beta	Copb1	0.000121439	0.00295807	1.32847	2.51136	High
P56395	Cytochrome b5	Cyb5a	0.00672363	0.0478248	1.32717	2.5091	High
Q91VC9	Growth hormone-inducible transmembrane protein	Ghitm	0.00155086	0.0191295	1.3256	2.50636	High
Q9WUM3	Coronin-1B	Coro1b	0.000667518	0.0100791	1.31936	2.49555	High
P31001	Desmin	Des	0.00532999	0.0412037	1.3082	2.47633	High
P26039	Talin-1	Tln1	0.00200145	0.0221078	1.26339	2.4006	High
Q3THE2;Q9CQ19	Myosin regulatory light chain 12B;Myosin regulatory light polypeptide 9	Myl12b;Myl9	0.00366628	0.0325304	1.23731	2.35758	High
Q91W89	Alpha-mannosidase 2C1	Man2c1	0.000470587	0.00799379	1.23012	2.34586	High
P14733	Lamin-B1	Lmnb1	0.00172094	0.0200156	1.22596	2.33912	High
Q5NBX1;Q5NBX1-4;Q5NBX1-3;Q5NBX1-2;Q5NBX1-5	Protein cordon-bleu	Cobl	0.00199276	0.0221078	1.21395	2.31972	High
P08553	Neurofilament medium polypeptide	Nefm	0.00487427	0.0385635	1.20439	2.30439	High
Q8C166	Copine-1	Cpne1	0.00272519	0.0263537	1.20218	2.30086	High
Q8VDN2	Sodium/potassium-transporting ATPase subunit alpha-1	Atp1a1	0.000282006	0.00564448	1.18767	2.27785	High
Q9CQR6	Serine/threonine-protein phosphatase 6 catalytic subunit;Serine/threonine-protein phosphatase 6 catalytic subunit, N-terminally processed	Ppp6c	0.00654245	0.0469239	1.13872	2.20186	High
Q99JY9	Actin-related protein 3	Actr3	0.00314361	0.0291495	1.12783	2.18529	High
P09528	Ferritin heavy chain;Ferritin heavy chain, N-terminally processed	Fth1	0.00129363	0.017129	1.12463	2.18046	High
P09405	Nucleolin	Ncl	0.0021075	0.0228422	1.12205	2.17656	High
P47738	Aldehyde dehydrogenase, mitochondrial	Aldh2	0.000425241	0.00752036	1.11722	2.16929	High
P56376	Acylphosphatase-1	Acyp1	0.00435708	0.036114	1.10835	2.15599	High
Q9EP69	Phosphatidylinositide phosphatase SAC1	Sacm1l	0.00424493	0.0357017	1.10536	2.15153	High
Q6ZWY9;Q64478;P10853;Q8CGP1;P10854;Q64475;Q64525;Q8CGP2;Q8CGP2-2;Q9D2U9;P70696;Q8CGP0;Q64524	Histone H2B type 1-C/E/G;Histone H2B type 1-H;Histone H2B type 1-F/J/L;Histone H2B type 1-K;Histone H2B type 1-M;Histone H2B type 1-B;Histone H2B type 2-B;Histone H2B type 1-P;Histone H2B type 3-A;Histone H2B type 1-A;Histone H2B type 3-B;Histone H2B type 2-E	Hist1h2bc;Hist1h2bh;Hist1h2bf;Hist1h2bk;Hist1h2bm;Hist1h2bb;Hist2h2bb;Hist1h2bp;Hist3h2ba;Hist1h2ba;Hist3h2bb;Hist2h2be	7.63806e-05	0.00209803	1.09074	2.12983	High
Q9JI91	Alpha-actinin-2	Actn2	0.000292306	0.00571769	1.09022	2.12906	High
P59999	Actin-related protein 2/3 complex subunit 4	Arpc4	0.000455003	0.00793795	1.08465	2.12086	High
P97429	Annexin A4	Anxa4	0.00198579	0.0221078	1.08226	2.11735	High
P51881	ADP/ATP translocase 2;ADP/ATP translocase 2, N-terminally processed	Slc25a5	0.0021994	0.023274	1.077	2.10965	High
Q99KK7	Dipeptidyl peptidase 3	Dpp3	0.00154658	0.0191295	1.07647	2.10887	High
Q62426	Cystatin-B	Cstb	0.000691045	0.0102545	1.07061	2.10032	High
Q8BJU0;Q8BJU0-2	Small glutamine-rich tetratricopeptide repeat-containing protein alpha	Sgta	3.43152e-05	0.00112154	1.06967	2.09896	High
P21619;P21619-2	Lamin-B2	Lmnb2	0.00619915	0.0450879	1.06238	2.08837	High
P48678;P48678-2;P48678-3	Prelamin-A/C;Lamin-A/C	Lmna	3.27675e-06	0.000188013	1.05851	2.08278	High
Q921U8;Q921U8-4;Q921U8-3;Q921U8-2	Smoothelin	Smtn	0.0034671	0.0310835	1.05279	2.07454	High
Q9Z1N5;Q8VDW0	Spliceosome RNA helicase Ddx39b;ATP-dependent RNA helicase DDX39A	Ddx39b;Ddx39a	0.00145933	0.0186534	1.04559	2.06421	High
O35343	Importin subunit alpha-3	Kpna4	0.00303285	0.0285796	1.0182	2.02539	High
Q9JLV1	BAG family molecular chaperone regulator 3	Bag3	0.000954367	0.0133199	1.01367	2.01904	High
Q8VEE1	LIM and cysteine-rich domains protein 1	Lmcd1	0.000318749	0.00600737	1.00307	2.00426	High
Q9QZ47-7	Troponin T, fast skeletal muscle	Tnnt3	0.000522566	0.00851328	-1.00854	-2.01187	High
P05064	Fructose-bisphosphate aldolase A	Aldoa	0.000146972	0.00341875	-1.02477	-2.03464	High
Q9D0F9	Phosphoglucomutase-1	Pgm1	0.000153932	0.00345295	-1.03664	-2.05145	High
E9Q9K5	Triadin	Trdn	0.00638428	0.0460453	-1.04399	-2.06193	High
P18826;P18826-2	Phosphorylase b kinase regulatory subunit alpha, skeletal muscle isoform	Phka1	0.000929349	0.0131125	-1.05131	-2.07241	High
P13707	Glycerol-3-phosphate dehydrogenase [NAD(+)], cytoplasmic	Gpd1	0.00255025	0.0251524	-1.05365	-2.07578	High
P47857;P47857-2;P47857-3	ATP-dependent 6-phosphofructokinase, muscle type	Pfkm	0.000170752	0.00373197	-1.06367	-2.09024	High
O09165	Calsequestrin-1	Casq1	0.000231987	0.00479192	-1.08041	-2.11464	High
Q9CQC9	GTP-binding protein SAR1b	Sar1b	0.00014019	0.00329064	-1.08454	-2.1207	High
Q8BZA9	Fructose-2,6-bisphosphatase TIGAR	Tigar	0.00314978	0.0291495	-1.08576	-2.12249	High
P11798	Calcium/calmodulin-dependent protein kinase type II subunit alpha	Camk2a	0.00216383	0.023274	-1.09924	-2.14242	High
Q3TJD7-2;Q3TJD7	PDZ and LIM domain protein 7	Pdlim7	0.000868959	0.0125147	-1.10555	-2.15182	High
Q9ET78	Junctophilin-2	Jph2	0.00422213	0.0356984	-1.10847	-2.15617	High
Q8CHS7	Dehydrogenase/reductase SDR family member 7C	Dhrs7c	4.31255e-05	0.00131	-1.11696	-2.1689	High
P06151	L-lactate dehydrogenase A chain	Ldha	0.000988575	0.0137231	-1.19408	-2.288	High
P57787	Monocarboxylate transporter 4	Slc16a3	0.000551405	0.00878845	-1.22843	-2.34312	High
Q9D7G0	Ribose-phosphate pyrophosphokinase 1	Prps1	0.00343082	0.0308766	-1.24263	-2.3663	High
Q9R059	Four and a half LIM domains protein 3	Fhl3	0.00260762	0.0256002	-1.26122	-2.39698	High
P70236	Dual specificity mitogen-activated protein kinase kinase 6	Map2k6	0.00148479	0.0187928	-1.30512	-2.47104	High
Q8CI12	Smoothelin-like protein 2	Smtnl2	0.00194834	0.0219677	-1.33367	-2.52042	High
O70250	Phosphoglycerate mutase 2	Pgam2	0.000104447	0.00264394	-1.48743	-2.80389	High
Q9DCJ9	N-acetylneuraminate lyase	Npl	0.00111241	0.015117	-1.66866	-3.17919	High
P16015	Carbonic anhydrase 3	Ca3	0.00538482	0.0414669	-1.76326	-3.39464	High
Q8VCR8	Myosin light chain kinase 2, skeletal/cardiac muscle	Mylk2	6.71627e-07	7.53974e-05	-1.90226	-3.73799	High
Q3V1D3	AMP deaminase 1	Ampd1	8.46073e-05	0.00220663	-2.06852	-4.19457	High
Q00898	Alpha-1-antitrypsin 1-5	Serpina1e	0.000248706	0.00509649	-7.11527	-138.647	High
