# Supplementary material for: Differentially disrupted spinal cord and muscle energy metabolism in spinal and bulbar muscular atrophy
Source: JCI Insight. 2024 Mar 7;9(7):e178048. doi: 10.1172/jci.insight.178048 (PMC11128210; doi:10.1172/jci.insight.178048)
Supplement: Supplemental table 3 [file jciinsight-9-178048-s094.xlsx]

## Sheet: Upregulated
	Analysis Type:	PANTHER Overrepresentation Test (Released 20231017)
	Annotation Version and Release Date:	GO Ontology database DOI: 10.5281/zenodo.7942786 Released 2023-01-05
	Analyzed List:	upload_1 (Mus musculus)
	Reference List:	Mus musculus (all genes in database)
	Test Type:	FISHER
	Correction:	FDR
GO Category	Term	GO	Mus musculus - REFLIST (21983)	upload_1 (283)	upload_1 (expected)	upload_1 (over/under)	upload_1 (fold Enrichment)	upload_1 (raw P-value)	upload_1 (FDR)
Biological process complete	positive regulation of endoplasmic reticulum tubular network organization	GO:1903373	4	3	0.05	+	58.26	6.85e-05	0.0105
Biological process complete	regulation of stress granule assembly	GO:0062028	8	3	0.1	+	29.13	0.000311	0.0343
Biological process complete	negative regulation of microtubule polymerization	GO:0031115	15	4	0.19	+	20.71	8.52e-05	0.0126
Biological process complete	protein refolding	GO:0042026	21	4	0.27	+	14.8	0.000262	0.0297
Biological process complete	actin filament capping	GO:0051693	34	6	0.44	+	13.71	1.07e-05	0.0022
Biological process complete	intra-Golgi vesicle-mediated transport	GO:0006891	29	5	0.37	+	13.39	6.59e-05	0.0103
Biological process complete	actin nucleation	GO:0045010	25	4	0.32	+	12.43	0.000472	0.0487
Biological process complete	negative regulation of insulin receptor signaling pathway	GO:0046627	43	6	0.55	+	10.84	3.53e-05	0.00602
Biological process complete	NADP metabolic process	GO:0006739	41	5	0.53	+	9.47	0.000287	0.0321
Biological process complete	retrograde vesicle-mediated transport, Golgi to endoplasmic reticulum	GO:0006890	42	5	0.54	+	9.25	0.000317	0.0348
Biological process complete	positive regulation of sodium ion transport	GO:0010765	43	5	0.55	+	9.03	0.000351	0.0371
Biological process complete	myofibril assembly	GO:0030239	63	7	0.81	+	8.63	3.01e-05	0.0053
Biological process complete	positive regulation of actin filament polymerization	GO:0030838	56	6	0.72	+	8.32	0.000135	0.0178
Biological process complete	endoplasmic reticulum to Golgi vesicle-mediated transport	GO:0006888	115	10	1.48	+	6.75	4.6e-06	0.00111
Biological process complete	regulation of muscle adaptation	GO:0043502	103	8	1.33	+	6.03	8.79e-05	0.0125
Biological process complete	maintenance of protein location	GO:0045185	102	7	1.31	+	5.33	0.000491	0.05
Biological process complete	regulation of nucleocytoplasmic transport	GO:0046822	132	9	1.7	+	5.3	8.26e-05	0.0124
Biological process complete	regulation of protein localization to cell periphery	GO:1904375	150	9	1.93	+	4.66	0.000206	0.0252
Biological process complete	nucleocytoplasmic transport	GO:0006913	253	14	3.26	+	4.3	8.99e-06	0.00201
Biological process complete	protein localization to nucleus	GO:0034504	199	11	2.56	+	4.29	8.31e-05	0.0124
Biological process complete	establishment of protein localization to organelle	GO:0072594	347	19	4.47	+	4.25	2.61e-07	8.02e-05
Biological process complete	positive regulation of intracellular transport	GO:0032388	190	10	2.45	+	4.09	0.000254	0.0294
Biological process complete	intracellular protein transport	GO:0006886	674	35	8.68	+	4.03	7.29e-12	6.01e-09
Biological process complete	protein stabilization	GO:0050821	200	10	2.57	+	3.88	0.000374	0.0391
Biological process complete	cellular response to salt	GO:1902075	207	10	2.66	+	3.75	0.000484	0.0496
Biological process complete	regulation of intracellular protein transport	GO:0033157	228	11	2.94	+	3.75	0.000258	0.0297
Biological process complete	positive regulation of proteolysis	GO:0045862	370	17	4.76	+	3.57	1.05e-05	0.00219
Biological process complete	negative regulation of catabolic process	GO:0009895	339	14	4.36	+	3.21	0.000185	0.0236
Biological process complete	RNA splicing	GO:0008380	347	14	4.47	+	3.13	0.000233	0.0279
Biological process complete	regulation of cellular catabolic process	GO:0031329	599	24	7.71	+	3.11	1.61e-06	0.000434
Biological process complete	response to inorganic substance	GO:0010035	483	19	6.22	+	3.06	2.57e-05	0.00468
Biological process complete	endomembrane system organization	GO:0010256	507	19	6.53	+	2.91	4.82e-05	0.00796
Biological process complete	membrane organization	GO:0061024	685	25	8.82	+	2.83	4.76e-06	0.00113
Biological process complete	positive regulation of hydrolase activity	GO:0051345	545	19	7.02	+	2.71	0.000121	0.0167
Biological process complete	positive regulation of catabolic process	GO:0009896	528	18	6.8	+	2.65	0.000236	0.0279
Biological process complete	cell junction organization	GO:0034330	558	19	7.18	+	2.64	0.000162	0.0207
Biological process complete	localization within membrane	GO:0051668	566	19	7.29	+	2.61	0.000192	0.0239
Biological process complete	negative regulation of molecular function	GO:0044092	1028	31	13.23	+	2.34	1.53e-05	0.00299
Biological process complete	response to organonitrogen compound	GO:0010243	876	25	11.28	+	2.22	0.000331	0.0358
Biological process complete	negative regulation of apoptotic process	GO:0043066	967	27	12.45	+	2.17	0.000213	0.0259
Biological process complete	protein-containing complex assembly	GO:0065003	1140	31	14.68	+	2.11	0.000124	0.0165
Molecular function complete	vinculin binding	GO:0017166	13	4	0.17	+	23.9	5.34e-05	0.00888
Molecular function complete	actin monomer binding	GO:0003785	26	5	0.33	+	14.94	4.15e-05	0.00714
Molecular function complete	structural constituent of cytoskeleton	GO:0005200	73	14	0.94	+	14.9	4.91e-12	4.09e-09
Molecular function complete	spectrin binding	GO:0030507	34	5	0.44	+	11.42	0.000129	0.0202
Molecular function complete	actin filament binding	GO:0051015	219	19	2.82	+	6.74	2.42e-10	1.72e-07
Molecular function complete	heat shock protein binding	GO:0031072	149	12	1.92	+	6.26	1.09e-06	0.000302
Molecular function complete	protein-folding chaperone binding	GO:0051087	164	10	2.11	+	4.74	8.11e-05	0.0131
Molecular function complete	oxidoreductase activity	GO:0016491	767	27	9.87	+	2.73	3.73e-06	0.000776
Molecular function complete	adenyl nucleotide binding	GO:0030554	1588	42	20.44	+	2.05	1.44e-05	0.00277
Molecular function complete	identical protein binding	GO:0042802	2409	60	31.01	+	1.93	7.75e-07	0.000228
Molecular function complete	enzyme binding	GO:0019899	2360	58	30.38	+	1.91	1.75e-06	0.000417
Molecular function complete	purine ribonucleoside triphosphate binding	GO:0035639	1733	41	22.31	+	1.84	0.000218	0.0321
Molecular function complete	purine ribonucleotide binding	GO:0032555	1814	42	23.35	+	1.8	0.000298	0.0402
Molecular function complete	metal ion binding	GO:0046872	3632	71	46.76	+	1.52	0.000275	0.0381
Molecular function complete	DNA-binding transcription factor activity, RNA polymerase II-specific	GO:0000981	1259	2	16.21	-	0.12	2.23e-05	0.00397
Cellular component complete	BAT3 complex	GO:0071818	3	2	0.04	+	51.79	0.00157	0.0282
Cellular component complete	cardiac myofibril	GO:0097512	9	5	0.12	+	43.15	5.84e-07	2.96e-05
Cellular component complete	fascia adherens	GO:0005916	13	5	0.17	+	29.88	2.4e-06	0.000103
Cellular component complete	COPI vesicle coat	GO:0030126	12	4	0.15	+	25.89	4.12e-05	0.00126
Cellular component complete	flotillin complex	GO:0016600	10	3	0.13	+	23.3	0.000529	0.0118
Cellular component complete	M band	GO:0031430	18	4	0.23	+	17.26	0.000156	0.00406
Cellular component complete	COPII vesicle coat	GO:0030127	15	3	0.19	+	15.54	0.00144	0.0266
Cellular component complete	nuclear lamina	GO:0005652	15	3	0.19	+	15.54	0.00144	0.0264
Cellular component complete	U2 snRNP	GO:0005686	22	4	0.28	+	14.12	0.000306	0.0073
Cellular component complete	striated muscle thin filament	GO:0005865	23	4	0.3	+	13.51	0.000356	0.00829
Cellular component complete	podosome	GO:0002102	29	5	0.37	+	13.39	6.59e-05	0.00192
Cellular component complete	stress fiber	GO:0001725	87	10	1.12	+	8.93	4.46e-07	2.39e-05
Cellular component complete	cortical actin cytoskeleton	GO:0030864	84	9	1.08	+	8.32	2.89e-06	0.000121
Cellular component complete	nuclear inner membrane	GO:0005637	39	4	0.5	+	7.97	0.00214	0.0374
Cellular component complete	U2-type precatalytic spliceosome	GO:0071005	54	5	0.7	+	7.19	0.000915	0.0181
Cellular component complete	Z disc	GO:0030018	130	12	1.67	+	7.17	2.82e-07	1.64e-05
Cellular component complete	actin filament	GO:0005884	133	10	1.71	+	5.84	1.52e-05	0.000546
Cellular component complete	ruffle	GO:0001726	154	11	1.98	+	5.55	8.98e-06	0.000342
Cellular component complete	focal adhesion	GO:0005925	173	12	2.23	+	5.39	4.67e-06	0.000185
Cellular component complete	sarcolemma	GO:0042383	170	11	2.19	+	5.03	2.14e-05	0.000732
Cellular component complete	lamellipodium	GO:0030027	178	11	2.29	+	4.8	3.2e-05	0.00102
Cellular component complete	adherens junction	GO:0005912	154	9	1.98	+	4.54	0.000248	0.00621
Cellular component complete	peroxisome	GO:0005777	149	8	1.92	+	4.17	0.000922	0.0179
Cellular component complete	myelin sheath	GO:0043209	208	11	2.68	+	4.11	0.000121	0.00327
Cellular component complete	site of polarized growth	GO:0030427	216	10	2.78	+	3.6	0.000663	0.0141
Cellular component complete	perinuclear region of cytoplasm	GO:0048471	713	30	9.18	+	3.27	2.65e-08	2.19e-06
Cellular component complete	axon	GO:0030424	752	25	9.68	+	2.58	2.2e-05	0.000737
Cellular component complete	synapse	GO:0045202	1604	45	20.65	+	2.18	1.02e-06	4.68e-05
Cellular component complete	nuclear body	GO:0016604	757	21	9.75	+	2.15	0.00148	0.0269
Cellular component complete	somatodendritic compartment	GO:0036477	1098	28	14.14	+	1.98	0.000841	0.0171
Cellular component complete	microtubule cytoskeleton	GO:0015630	1298	31	16.71	+	1.86	0.00136	0.0254
Cellular component complete	mitochondrion	GO:0005739	1844	44	23.74	+	1.85	8.91e-05	0.00256
Cellular component complete	endoplasmic reticulum	GO:0005783	1854	44	23.87	+	1.84	9.5e-05	0.00265
Panther pathway	Pentose phosphate pathway	(P02762)	9	3	0.12	+	25.89	0.000411	0.022
Panther pathway	FAS signaling pathway	(P00020)	33	4	0.42	+	9.42	0.00121	0.0391
Panther pathway	Huntington disease	(P00029)	148	9	1.91	+	4.72	0.000187	0.0151
Panther pathway	Apoptosis signaling pathway	(P00006)	118	7	1.52	+	4.61	0.00111	0.0446
Reactome pathway	HSF1-dependent transactivation	(GO:0005575)	24	5	0.31	+	16.18	2.96e-05	0.00222
Reactome pathway	HSP90 chaperone cycle for steroid hormone receptors (SHR) in the presence of ligand	(R-MMU-3371497)	52	8	0.67	+	11.95	8.9e-07	0.00014
Reactome pathway	VEGFR2 mediated vascular permeability	(R-MMU-5218920)	27	4	0.35	+	11.51	0.000613	0.0302
Reactome pathway	COPI-independent Golgi-to-ER retrograde traffic	(R-MMU-6811436)	48	7	0.62	+	11.33	5.99e-06	0.00069
Reactome pathway	Apoptotic cleavage of cellular proteins	(R-MMU-111465)	38	5	0.49	+	10.22	0.000208	0.0124
Reactome pathway	RHO GTPases Activate WASPs and WAVEs	(R-MMU-5663213)	32	4	0.41	+	9.71	0.00109	0.046
Reactome pathway	Smooth Muscle Contraction	(R-MMU-445355)	33	4	0.42	+	9.42	0.00121	0.0487
Reactome pathway	COPI-mediated anterograde transport	(R-MMU-6807878)	95	11	1.22	+	8.99	1.1e-07	2.37e-05
Reactome pathway	COPII-mediated vesicle transport	(R-MMU-204005)	68	6	0.88	+	6.85	0.000359	0.0194
Reactome pathway	MHC class II antigen presentation	(R-MMU-2132295)	113	9	1.45	+	6.19	2.66e-05	0.00229
Reactome pathway	Clathrin-mediated endocytosis	(R-MMU-8856828)	140	8	1.8	+	4.44	0.000627	0.0301
Reactome pathway	Axon guidance	(R-MMU-422475)	270	11	3.48	+	3.16	0.000995	0.0452
Reactome pathway	Processing of Capped Intron-Containing Pre-mRNA	(R-MMU-72203)	274	11	3.53	+	3.12	0.00111	0.0458
Reactome pathway	Neutrophil degranulation	(R-MMU-6798695)	546	18	7.03	+	2.56	0.000349	0.0194

## Sheet: Downregulated
	Analysis Type:	PANTHER Overrepresentation Test (Released 20231017)
	Annotation Version and Release Date:	GO Ontology database DOI: 10.5281/zenodo.7942786 Released 2023-01-05
	Analyzed List:	upload_1 (Mus musculus)
	Reference List:	Mus musculus (all genes in database)
	Test Type:	FISHER
	Correction:	FDR
GO Category	Term	GO	Mus musculus - REFLIST (21983)	upload_1 (283)	upload_1 (expected)	upload_1 (over/under)	upload_1 (fold Enrichment)	upload_1 (raw P-value)	upload_1 (FDR)
Biological process complete	spermine biosynthetic process	GO:0006597	3	2	0	+	> 100	1.56e-05	0.061
Biological process complete	glucose catabolic process to lactate via pyruvate	GO:0019661	3	2	0	+	> 100	1.56e-05	0.0407
Cellular component complete	junctional membrane complex	GO:0030314	9	2	0.01	+	> 100	8.52e-05	0.0241		4.06956
Cellular component complete	sarcoplasmic reticulum	GO:0016529	76	3	0.1	+	30.99	0.000137	0.0338		3.86328
Cellular component complete	Z disc	GO:0030018	130	4	0.17	+	24.16	2.4e-05	0.0119		4.61979
