# Supplementary material for: Differentially disrupted spinal cord and muscle energy metabolism in spinal and bulbar muscular atrophy
Source: JCI Insight. 2024 Mar 7;9(7):e178048. doi: 10.1172/jci.insight.178048 (PMC11128210; doi:10.1172/jci.insight.178048)
Supplement: Supplemental table 4 [file jciinsight-9-178048-s095.xlsx]

## Sheet: Sheet 1
	Total	Expected	Hits	Raw p	#NAME?	Holm adjust	FDR	Impact
Central carbon metabolism in cancer	104	2.6373	21	1.1835e-13	12.927	3.87e-11	3.87e-11	0.0625
ABC transporters	186	4.7167	25	7.9031e-12	11.102	2.5764e-09	1.2922e-09	0
Cysteine and methionine metabolism	115	2.9162	17	4.4048e-09	8.3561	1.4316e-06	4.8013e-07	0.46602
Histidine metabolism	71	1.8004	12	1.9144e-07	6.718	6.2026e-05	1.565e-05	0.33871
Pentose phosphate pathway	67	1.699	11	8.4529e-07	6.073	0.00027303	5.5282e-05	1.0952
Glutathione metabolism	103	2.6119	13	1.9208e-06	5.7165	0.00061849	0.00010468	0.78261
Protein digestion and absorption	141	3.5755	15	2.8175e-06	5.5501	0.00090442	0.00013162	0
Aminoacyl-tRNA biosynthesis	118	2.9923	13	8.8816e-06	5.0515	0.0028421	0.00036303	0.13402
Pantothenate and CoA biosynthesis	46	1.1665	8	1.7596e-05	4.7546	0.005613	0.00063931	0.40476
Purine metabolism	231	5.8578	18	2.4133e-05	4.6174	0.0076743	0.00070767	0.65196
Glucagon signaling pathway	130	3.2966	13	2.5444e-05	4.5944	0.0080658	0.00070767	0.14458
Galactose metabolism	78	1.978	10	2.5969e-05	4.5855	0.0082063	0.00070767	0.43662
beta-Alanine metabolism	64	1.6229	9	3.1175e-05	4.5062	0.0098203	0.00078418	0.31481
Nicotinate and nicotinamide metabolism	98	2.4851	11	3.6674e-05	4.4356	0.011516	0.0008566	0.47561
Alanine, aspartate and glutamate metabolism	66	1.6737	9	4.008e-05	4.3971	0.012545	0.00087375	0.63934
Arginine biosynthesis	42	1.0651	7	7.9236e-05	4.1011	0.024721	0.0016194	0.54286
Glycine, serine and threonine metabolism	90	2.2823	10	9.0307e-05	4.0443	0.028086	0.0017371	0.35227
Arginine and proline metabolism	128	3.2459	12	9.7805e-05	4.0096	0.03032	0.0017768	0.24786
Vitamin digestion and absorption	63	1.5976	8	0.00017977	3.7453	0.055547	0.0030939	0
Mineral absorption	81	2.054	9	0.00020263	3.6933	0.062412	0.0033131	0
Platelet activation	139	3.5248	12	0.00021442	3.6687	0.065827	0.0033388	0.33721
Glycerophospholipid metabolism	149	3.7784	12	0.00040766	3.3897	0.12474	0.0060593	0.64762
Glyoxylate and dicarboxylate metabolism	93	2.3583	9	0.00057316	3.2417	0.17481	0.0081488	0.17045
Sphingolipid signaling pathway	139	3.5248	11	0.00081625	3.0882	0.24814	0.011121	0.29268
Amyotrophic lateral sclerosis (ALS)	62	1.5722	7	0.00093728	3.0281	0.284	0.01226	0.18519
Longevity regulating pathway - multiple species	64	1.6229	7	0.001134	2.9454	0.34247	0.013768	0.37736
Pyrimidine metabolism	123	3.1191	10	0.0011368	2.9443	0.34247	0.013768	0.39535
Taurine and hypotaurine metabolism	33	0.83683	5	0.0013443	2.8715	0.40328	0.015699	0.068966
Insulin resistance	130	3.2966	10	0.0017288	2.7623	0.51691	0.019279	0.17647
Pyruvate metabolism	69	1.7497	7	0.0017687	2.7523	0.52707	0.019279	0.66038
Spliceosome	132	3.3473	10	0.0019374	2.7128	0.57542	0.020437	0
Vitamin B6 metabolism	37	0.93826	5	0.0022731	2.6434	0.67285	0.023229	0.53846
Lysine degradation	115	2.9162	9	0.0025832	2.5878	0.76204	0.025486	0.16883
Long-term potentiation	74	1.8765	7	0.0026499	2.5768	0.77908	0.025486	0.48387
D-Arginine and D-ornithine metabolism	12	0.3043	3	0.0029969	2.5233	0.87808	0.027999	0.16667
Ascorbate and aldarate metabolism	76	1.9272	7	0.0030841	2.5109	0.90056	0.028014	0.12727
Gap junction	97	2.4598	8	0.0031957	2.4954	0.92995	0.028243	0.21154
Adipocytokine signaling pathway	78	1.978	7	0.0035707	2.4472	1	0.030727	0.51163
Salmonella infection	79	2.0033	7	0.0038349	2.4162	1	0.032154	0.16667
Oxytocin signaling pathway	165	4.1841	10	0.0093647	2.0285	1	0.076556	0.26316
Ferroptosis	72	1.8258	6	0.0097406	2.0114	1	0.077687	0.081081
Tight junction	167	4.2349	10	0.010145	1.9938	1	0.078984	0.40741
Carbohydrate digestion and absorption	73	1.8512	6	0.010393	1.9832	1	0.079038	0.065574
Protein processing in endoplasmic reticulum	170	4.3109	10	0.011406	1.9429	1	0.084133	0.04717
Sulfur relay system	19	0.48181	3	0.011578	1.9364	1	0.084133	0
Valine, leucine and isoleucine degradation	98	2.4851	7	0.012208	1.9134	1	0.08678	0.26042
AMPK signaling pathway	149	3.7784	9	0.013641	1.8652	1	0.094905	0.3617
HIF-1 signaling pathway	127	3.2205	8	0.015514	1.8093	1	0.10569	0.20732
cGMP-PKG signaling pathway	183	4.6406	10	0.018287	1.7378	1	0.12164	0.41463
Amino sugar and nucleotide sugar metabolism	157	3.9813	9	0.0186	1.7305	1	0.12164	0.24845
Peroxisome	84	2.1301	6	0.019736	1.7048	1	0.12654	0.03125
Necroptosis	186	4.7167	10	0.020236	1.6939	1	0.12725	0.21277
Choline metabolism in cancer	109	2.7641	7	0.020831	1.6813	1	0.12852	0.056604
Gastric acid secretion	88	2.2315	6	0.024217	1.6159	1	0.14665	0.15385
Sulfur metabolism	44	1.1158	4	0.024844	1.6048	1	0.14771	0.052632
African trypanosomiasis	46	1.1665	4	0.028721	1.5418	1	0.16538	0.0625
Insulin signaling pathway	143	3.6263	8	0.029207	1.5345	1	0.16538	0.27273
PD-L1 expression and PD-1 checkpoint pathway in cancer	92	2.333	6	0.029334	1.5326	1	0.16538	0.225
Valine, leucine and isoleucine biosynthesis	27	0.68468	3	0.030131	1.521	1	0.167	0.19231
Leukocyte transendothelial migration	119	3.0177	7	0.031724	1.4986	1	0.17289	0.26374
Focal adhesion	201	5.097	10	0.032306	1.4907	1	0.17318	0.40323
Inositol phosphate metabolism	120	3.043	7	0.032988	1.4816	1	0.17399	0.38824
Taste transduction	121	3.0684	7	0.034287	1.4649	1	0.17796	0.21429
Glycolysis or Gluconeogenesis	97	2.4598	6	0.036666	1.4357	1	0.18734	0.61538
Sphingolipid metabolism	73	1.8512	5	0.037619	1.4246	1	0.18925	0.42623
Neurotrophin signaling pathway	126	3.1952	7	0.041286	1.3842	1	0.20455	0.13415
Citrate cycle (TCA cycle)	52	1.3186	4	0.042404	1.3726	1	0.20696	0.56818
Proteoglycans in cancer	212	5.376	10	0.043888	1.3577	1	0.21105	0.105
Vascular smooth muscle contraction	156	3.9559	8	0.045196	1.3449	1	0.21419	0.43662
Tryptophan metabolism	130	3.2966	7	0.04751	1.3232	1	0.22027	0.192
Glioma	78	1.978	5	0.047827	1.3203	1	0.22027	0.16438
Inflammatory mediator regulation of TRP channels	162	4.1081	8	0.054206	1.266	1	0.24462	0.24719
Circadian entrainment	107	2.7134	6	0.054609	1.2627	1	0.24462	0.22414
D-Glutamine and D-glutamate metabolism	17	0.43109	2	0.06787	1.1683	1	0.29991	0.25
Calcium signaling pathway	202	5.1224	9	0.0721	1.1421	1	0.31283	0.13433
ErbB signaling pathway	88	2.2315	5	0.072706	1.1384	1	0.31283	0.14493
Pentose and glucuronate interconversions	89	2.2569	5	0.07552	1.1219	1	0.31693	0.16176
Proximal tubule bicarbonate reclamation	39	0.98898	3	0.075597	1.1215	1	0.31693	0
VEGF signaling pathway	64	1.6229	4	0.078987	1.1024	1	0.32695	0.21212
Fluid shear stress and atherosclerosis	152	3.8545	7	0.092087	1.0358	1	0.37167	0.14286
Phenylalanine, tyrosine and tryptophan biosynthesis	43	1.0904	3	0.094967	1.0224	1	0.37167	0.14634
Cholinergic synapse	124	3.1444	6	0.09547	1.0201	1	0.37167	0.16393
Bile secretion	246	6.2382	10	0.096365	1.0161	1	0.37167	0.014085
GnRH signaling pathway	96	2.4344	5	0.09683	1.014	1	0.37167	0.10638
Long-term depression	70	1.7751	4	0.10166	0.99284	1	0.37167	0.23913
Starch and sucrose metabolism	70	1.7751	4	0.10166	0.99284	1	0.37167	0.32877
Insulin secretion	98	2.4851	5	0.10342	0.98538	1	0.37167	0.17544
Fc gamma R-mediated phagocytosis	98	2.4851	5	0.10342	0.98538	1	0.37167	0.24074
Longevity regulating pathway	98	2.4851	5	0.10342	0.98538	1	0.37167	0.35185
Phosphatidylinositol signaling system	127	3.2205	6	0.10402	0.98289	1	0.37167	0.53247
Vasopressin-regulated water reabsorption	45	1.1411	3	0.10534	0.97741	1	0.37167	0
Renal cell carcinoma	71	1.8004	4	0.1057	0.97591	1	0.37167	0.070175
Adherens junction	71	1.8004	4	0.1057	0.97591	1	0.37167	0.33333
Non-small cell lung cancer	72	1.8258	4	0.10982	0.95932	1	0.38098	0.25
Thiamine metabolism	46	1.1665	3	0.11068	0.95592	1	0.38098	0.13158
Bacterial invasion of epithelial cells	73	1.8512	4	0.11401	0.94308	1	0.38833	0.2093
Adrenergic signaling in cardiomyocytes	162	4.1081	7	0.11814	0.92762	1	0.39825	0.21127
Tuberculosis	195	4.9449	8	0.12324	0.90924	1	0.41123	0.095588
FoxO signaling pathway	136	3.4487	6	0.13194	0.87962	1	0.4358	0.13095
T cell receptor signaling pathway	107	2.7134	5	0.13571	0.86738	1	0.43583	0.15493
Fc epsilon RI signaling pathway	78	1.978	4	0.13595	0.86663	1	0.43583	0.06
Amphetamine addiction	78	1.978	4	0.13595	0.86663	1	0.43583	0.10577
Apoptosis	140	3.5502	6	0.14539	0.83746	1	0.46126	0.09009
AGE-RAGE signaling pathway in diabetic complications	110	2.7894	5	0.14737	0.83159	1	0.46126	0.20896
Platinum drug resistance	81	2.054	4	0.14987	0.82428	1	0.46126	0.16
Propanoate metabolism	81	2.054	4	0.14987	0.82428	1	0.46126	0.25
Toxoplasmosis	111	2.8148	5	0.15135	0.82003	1	0.46126	0.11111
Estrogen signaling pathway	142	3.6009	6	0.15234	0.81717	1	0.46126	0.090909
Caffeine metabolism	28	0.71004	2	0.15784	0.80179	1	0.46141	0
Protein export	28	0.71004	2	0.15784	0.80179	1	0.46141	0
Riboflavin metabolism	28	0.71004	2	0.15784	0.80179	1	0.46141	0.083333
Phenylalanine metabolism	83	2.1047	4	0.15945	0.79738	1	0.46141	0.09589
EGFR tyrosine kinase inhibitor resistance	83	2.1047	4	0.15945	0.79738	1	0.46141	0.21212
Endocytosis	275	6.9736	10	0.1618	0.79101	1	0.46412	0.014599
Dopaminergic synapse	146	3.7023	6	0.16668	0.77811	1	0.46987	0.13889
Apelin signaling pathway	146	3.7023	6	0.16668	0.77811	1	0.46987	0.26667
B cell receptor signaling pathway	86	2.1808	4	0.17422	0.75891	1	0.48579	0.18367
Phagosome	181	4.5899	7	0.17678	0.75256	1	0.48579	0.092105
Axon guidance	181	4.5899	7	0.17678	0.75256	1	0.48579	0.10067
Endometrial cancer	59	1.4961	3	0.18821	0.72536	1	0.50362	0.15217
Growth hormone synthesis, secretion and action	120	3.043	5	0.18905	0.72341	1	0.50362	0.30159
Synaptic vesicle cycle	89	2.2569	4	0.18943	0.72254	1	0.50362	0
Fructose and mannose metabolism	89	2.2569	4	0.18943	0.72254	1	0.50362	0.35135
Rap1 signaling pathway	219	5.5535	8	0.19312	0.71418	1	0.50433	0.48936
Glutamatergic synapse	121	3.0684	5	0.19344	0.71346	1	0.50433	0.25714
Circadian rhythm	32	0.81147	2	0.19433	0.71146	1	0.50433	0.2
Aldosterone synthesis and secretion	123	3.1191	5	0.20232	0.69397	1	0.52092	0.10145
mTOR signaling pathway	158	4.0066	6	0.21282	0.67198	1	0.53888	0.2619
Thyroid hormone synthesis	94	2.3837	4	0.21568	0.6662	1	0.53888	0.042105
Hypertrophic cardiomyopathy (HCM)	94	2.3837	4	0.21568	0.6662	1	0.53888	0.1087
Yersinia infection	126	3.1952	5	0.21588	0.66579	1	0.53888	0.16842
Nitrogen metabolism	36	0.9129	2	0.23174	0.63499	1	0.5741	0.065217
Retrograde endocannabinoid signaling	167	4.2349	6	0.25001	0.60204	1	0.61469	0.10714
Butanoate metabolism	69	1.7497	3	0.25487	0.59369	1	0.62195	0.018182
RNA transport	169	4.2856	6	0.25852	0.5875	1	0.6262	0.084112
Regulation of lipolysis in adipocytes	70	1.7751	3	0.26173	0.58215	1	0.6293	0.083333
cAMP signaling pathway	240	6.086	8	0.26495	0.57684	1	0.6324	0.15574
Cushing syndrome	172	4.3616	6	0.27143	0.56635	1	0.64316	0.11207
GnRH secretion	72	1.8258	3	0.27551	0.55986	1	0.64815	0.17021
Homologous recombination	41	1.0397	2	0.27902	0.55437	1	0.64946	0.025
Melanogenesis	106	2.688	4	0.28203	0.54971	1	0.64946	0.068182
Th17 cell differentiation	106	2.688	4	0.28203	0.54971	1	0.64946	0.15238
Autophagy - animal	144	3.6516	5	0.30214	0.51979	1	0.69091	0.14167
Measles	145	3.677	5	0.30711	0.51271	1	0.69487	0.05618
Chronic myeloid leukemia	77	1.9526	3	0.31025	0.50829	1	0.69487	0.14545
Fatty acid biosynthesis	77	1.9526	3	0.31025	0.50829	1	0.69487	1.8314
Pancreatic cancer	78	1.978	3	0.31722	0.49864	1	0.70566	0.19298
Transcriptional misregulation in cancer	183	4.6406	6	0.31992	0.49496	1	0.70685	0
Arrhythmogenic right ventricular cardiomyopathy (ARVC)	79	2.0033	3	0.3242	0.48919	1	0.70769	0.047619
Oxidative phosphorylation	149	3.7784	5	0.32709	0.48533	1	0.70769	0.0072993
Kaposi sarcoma-associated herpesvirus infection	221	5.6042	7	0.32896	0.48286	1	0.70769	0.091603
Regulation of actin cytoskeleton	221	5.6042	7	0.32896	0.48286	1	0.70769	0.3012
Hepatocellular carcinoma	186	4.7167	6	0.33339	0.47705	1	0.71253	0.09322
Human cytomegalovirus infection	261	6.6185	8	0.34324	0.4644	1	0.72883	0.14724
MAPK signaling pathway	299	7.5822	9	0.3478	0.45867	1	0.73375	0.15323
Prolactin signaling pathway	83	2.1047	3	0.35208	0.45336	1	0.73801	0.31818
Amoebiasis	120	3.043	4	0.36253	0.44065	1	0.75509	0.035088
Neomycin, kanamycin and gentamicin biosynthesis	86	2.1808	3	0.3729	0.4284	1	0.77177	0.047619
Oocyte meiosis	123	3.1191	4	0.37987	0.42037	1	0.78124	0.070588
Th1 and Th2 cell differentiation	90	2.2823	3	0.40047	0.39743	1	0.81845	0.084507
Antigen processing and presentation	91	2.3076	3	0.40731	0.39008	1	0.82484	0.026316
Lysosome	128	3.2459	4	0.40863	0.38866	1	0.82484	0
Thyroid hormone signaling pathway	129	3.2712	4	0.41436	0.38262	1	0.83126	0.14151
Renin secretion	93	2.3583	3	0.42092	0.3758	1	0.83927	0.071429
Mismatch repair	22	0.55789	1	0.43197	0.36455	1	0.85129	0
Salivary secretion	95	2.409	3	0.43442	0.36209	1	0.85129	0.10769
Antifolate resistance	58	1.4708	2	0.43476	0.36175	1	0.85129	0
Cholesterol metabolism	59	1.4961	2	0.44341	0.3532	1	0.86306	0
Dilated cardiomyopathy (DCM)	97	2.4598	3	0.44781	0.34891	1	0.86647	0.1087
Human T-cell leukemia virus 1 infection	251	6.365	7	0.45342	0.3435	1	0.87217	0.061538
Legionellosis	61	1.5469	2	0.46049	0.33678	1	0.88058	0.021739
Primary bile acid biosynthesis	63	1.5976	2	0.47726	0.32125	1	0.90598	0.021277
Pathways in cancer	570	14.454	15	0.47931	0.31938	1	0.90598	0.1028
Ubiquinone and other terpenoid-quinone biosynthesis	103	2.6119	3	0.48716	0.31233	1	0.911	0.11628
Glycosaminoglycan biosynthesis - heparan sulfate / heparin	26	0.65932	1	0.48754	0.31199	1	0.911	0
One carbon pool by folate	28	0.71004	1	0.51325	0.28967	1	0.95326	0.36667
Endocrine and other factor-regulated calcium reabsorption	68	1.7244	2	0.51776	0.28587	1	0.95326	0.071429
Chagas disease (American trypanosomiasis)	108	2.7387	3	0.5189	0.28492	1	0.95326	0.041667
alpha-Linolenic acid metabolism	69	1.7497	2	0.52561	0.27934	1	0.95488	0.19231
Asthma	29	0.73539	1	0.52562	0.27932	1	0.95488	0
Drug metabolism - other enzymes	151	3.8291	4	0.53566	0.27111	1	0.96532	0.1
p53 signaling pathway	71	1.8004	2	0.54104	0.26677	1	0.96532	0.0625
Acute myeloid leukemia	71	1.8004	2	0.54104	0.26677	1	0.96532	0.16667
Ether lipid metabolism	72	1.8258	2	0.54863	0.26072	1	0.96532	0.046512
Biotin metabolism	31	0.78611	1	0.54944	0.26008	1	0.96532	0.026316
NF-kappa B signaling pathway	113	2.8655	3	0.54955	0.25999	1	0.96532	0.0125
Melanoma	73	1.8512	2	0.55613	0.25482	1	0.96532	0.090909
Huntington disease	196	4.9702	5	0.55786	0.25348	1	0.96532	0.044118
Glycosaminoglycan biosynthesis - chondroitin sulfate / dermatan sulfate	32	0.81147	1	0.56089	0.25112	1	0.96532	0
Apoptosis - multiple species	32	0.81147	1	0.56089	0.25112	1	0.96532	0.030303
SNARE interactions in vesicular transport	33	0.83683	1	0.57206	0.24256	1	0.96536	0.052632
Parathyroid hormone synthesis, secretion and action	117	2.9669	3	0.57323	0.24167	1	0.96536	0.073171
Phospholipase D signaling pathway	159	4.032	4	0.57664	0.2391	1	0.96536	0.11594
Tyrosine metabolism	118	2.9923	3	0.57903	0.2373	1	0.96536	0.032258
Human immunodeficiency virus 1 infection	243	6.1621	6	0.58416	0.23347	1	0.96536	0.14179
Chemokine signaling pathway	203	5.1478	5	0.58919	0.22974	1	0.96536	0.14062
DNA replication	35	0.88754	1	0.59354	0.22655	1	0.96536	0
Phototransduction	35	0.88754	1	0.59354	0.22655	1	0.96536	0
Collecting duct acid secretion	35	0.88754	1	0.59354	0.22655	1	0.96536	0
Autophagy - other	35	0.88754	1	0.59354	0.22655	1	0.96536	0.027778
Wnt signaling pathway	163	4.1334	4	0.59634	0.22451	1	0.96536	0.04878
Hepatitis B	163	4.1334	4	0.59634	0.22451	1	0.96536	0.059259
Pancreatic secretion	123	3.1191	3	0.60727	0.21662	1	0.96838	0.055556
C-type lectin receptor signaling pathway	124	3.1444	3	0.61276	0.21271	1	0.96838	0.036842
Cortisol synthesis and secretion	81	2.054	2	0.61291	0.2126	1	0.96838	0.13559
Prion diseases	37	0.93826	1	0.61396	0.21186	1	0.96838	0.015625
Thyroid cancer	37	0.93826	1	0.61396	0.21186	1	0.96838	0.04
RNA degradation	82	2.0794	2	0.6196	0.20789	1	0.96838	0
Thermogenesis	253	6.4157	6	0.62349	0.20517	1	0.96838	0.13253
Influenza A	169	4.2856	4	0.62486	0.20422	1	0.96838	0.035398
Drug metabolism - cytochrome P450	169	4.2856	4	0.62486	0.20422	1	0.96838	0.10377
Glycosylphosphatidylinositol (GPI)-anchor biosynthesis	39	0.98898	1	0.63335	0.19836	1	0.97691	0.093023
Serotonergic synapse	173	4.387	4	0.64314	0.19169	1	0.98736	0.16667
Osteoclast differentiation	131	3.322	3	0.64977	0.18724	1	0.99287	0.065789
Colorectal cancer	89	2.2569	2	0.66398	0.17784	1	1	0.10811
Nucleotide excision repair	43	1.0904	1	0.66926	0.1744	1	1	0
Cardiac muscle contraction	90	2.2823	2	0.66997	0.17394	1	1	0.093023
Basal transcription factors	44	1.1158	1	0.67768	0.16898	1	1	0
Selenocompound metabolism	44	1.1158	1	0.67768	0.16898	1	1	0.02381
PPAR signaling pathway	92	2.333	2	0.68169	0.16641	1	1	0.067797
mRNA surveillance pathway	95	2.409	2	0.69863	0.15575	1	1	0.053571
Small cell lung cancer	95	2.409	2	0.69863	0.15575	1	1	0.078431
Renin-angiotensin system	47	1.1918	1	0.70167	0.15387	1	1	0.025641
Nicotine addiction	47	1.1918	1	0.70167	0.15387	1	1	0.0625
Epstein-Barr virus infection	232	5.8832	5	0.70489	0.15188	1	1	0.068966
Metabolism of xenobiotics by cytochrome P450	188	4.7674	4	0.7064	0.15095	1	1	0.53297
Hedgehog signaling pathway	48	1.2172	1	0.70926	0.14919	1	1	0.053571
Cellular senescence	190	4.8181	4	0.71419	0.14619	1	1	0.096491
GABAergic synapse	98	2.4851	2	0.71482	0.1458	1	1	0
Toll-like receptor signaling pathway	99	2.5105	2	0.72005	0.14264	1	1	0.048193
Glycerolipid metabolism	99	2.5105	2	0.72005	0.14264	1	1	0.068966
Fatty acid degradation	100	2.5358	2	0.7252	0.13954	1	1	0.68908
Fanconi anemia pathway	51	1.2933	1	0.73091	0.13613	1	1	0.074074
Endocrine resistance	103	2.6119	2	0.74018	0.13066	1	1	0.043478
Fat digestion and absorption	53	1.344	1	0.74444	0.12817	1	1	0
Non-alcoholic fatty liver disease (NAFLD)	152	3.8545	3	0.74537	0.12763	1	1	0.073529
Notch signaling pathway	54	1.3694	1	0.75095	0.12439	1	1	0.037037
Type II diabetes mellitus	54	1.3694	1	0.75095	0.12439	1	1	0.064516
Gastric cancer	154	3.9052	3	0.75329	0.12304	1	1	0.087379
Cocaine addiction	56	1.4201	1	0.76348	0.1172	1	1	0.024691
Parkinson disease	157	3.9813	3	0.7648	0.11645	1	1	0.014925
Hepatitis C	162	4.1081	3	0.78301	0.10623	1	1	0.061856
TNF signaling pathway	113	2.8655	2	0.78516	0.10504	1	1	0.030928
Inflammatory bowel disease (IBD)	60	1.5215	1	0.78668	0.1042	1	1	0.12903
JAK-STAT signaling pathway	165	4.1841	3	0.79337	0.10052	1	1	1.1667
Basal cell carcinoma	64	1.6229	1	0.80761	0.092798	1	1	0.04
Natural killer cell mediated cytotoxicity	121	3.0684	2	0.81608	0.088269	1	1	0.020619
Cell cycle	123	3.1191	2	0.82316	0.084516	1	1	0.018182
RIG-I-like receptor signaling pathway	68	1.7244	1	0.82649	0.08276	1	1	0.018868
Viral carcinogenesis	231	5.8578	4	0.84176	0.074811	1	1	0
Leishmaniasis	74	1.8765	1	0.85141	0.069861	1	1	0.037736
Ras signaling pathway	239	6.0607	4	0.86013	0.065437	1	1	0.11458
Relaxin signaling pathway	135	3.4234	2	0.86074	0.065128	1	1	0.033333
Linoleic acid metabolism	78	1.978	1	0.86601	0.062478	1	1	0.02439
Ubiquitin mediated proteolysis	138	3.4995	2	0.86892	0.061019	1	1	0
Signaling pathways regulating pluripotency of stem cells	138	3.4995	2	0.86892	0.061019	1	1	0.05102
Chemical carcinogenesis	194	4.9195	3	0.87376	0.05861	1	1	0.060811
Systemic lupus erythematosus	145	3.677	2	0.88633	0.052406	1	1	0
Viral myocarditis	88	2.2315	1	0.89654	0.047428	1	1	0.12903
Breast cancer	150	3.8038	2	0.89743	0.047002	1	1	0.058333
Rheumatoid arthritis	89	2.2569	1	0.89919	0.04615	1	1	0
ECM-receptor interaction	89	2.2569	1	0.89919	0.04615	1	1	0.041667
IL-17 signaling pathway	91	2.3076	1	0.90427	0.043701	1	1	0
Hippo signaling pathway	154	3.9052	2	0.90557	0.043078	1	1	0.04902
Alcoholism	211	5.3506	3	0.9068	0.042486	1	1	0.03
Progesterone-mediated oocyte maturation	94	2.3837	1	0.91143	0.040279	1	1	0.05
Arachidonic acid metabolism	164	4.1588	2	0.92337	0.034626	1	1	0.051282
Ribosome	174	4.4124	2	0.93797	0.027809	1	1	0
Prostate cancer	110	2.7894	1	0.94148	0.026188	1	1	0.19672
Neuroactive ligand-receptor interaction	402	10.194	6	0.94508	0.024531	1	1	0.045455
Alzheimer disease	180	4.5645	2	0.94543	0.02437	1	1	0.044776
Porphyrin and chlorophyll metabolism	183	4.6406	2	0.94883	0.022811	1	1	0.037037
Retinol metabolism	116	2.9416	1	0.94991	0.022316	1	1	0.38983
Human papillomavirus infection	364	9.2305	5	0.95658	0.019281	1	1	0.0875
NOD-like receptor signaling pathway	215	5.4521	2	0.97454	0.011198	1	1	0.0060606
MicroRNAs in cancer	303	7.6836	3	0.98431	0.0068679	1	1	0.0045662
Cell adhesion molecules (CAMs)	171	4.3363	1	0.98801	0.0052377	1	1	0.0076628
PI3K-Akt signaling pathway	359	9.1037	3	0.99513	0.0021221	1	1	0.28713
Herpes simplex virus 1 infection	439	11.132	2	0.99987	5.7255e-05	1	1	0.037879
Olfactory transduction	1141	28.934	4	1	1.165e-10	1	1	0.093023
