# Supplementary material for: Differentially disrupted spinal cord and muscle energy metabolism in spinal and bulbar muscular atrophy
Source: JCI Insight. 2024 Mar 7;9(7):e178048. doi: 10.1172/jci.insight.178048 (PMC11128210; doi:10.1172/jci.insight.178048)
Supplement: Supporting data values [file jciinsight-9-178048-s096.xlsx]

## Sheet: Fig. 1A
NONTRANSGENIC CD	Week 0	Week 4	Week 8	Week 12	Week 16	Week 20	Week 24		NONTRANSGENIC NR	Week 0	Week 4	Week 8	Week 12	Week 16	Week 20	Week 24
F1	25	27	27	28	30	31	30		A2	22	25	25	27	28	28	29
F3	26	27	27	29	30	30	31		A4	24	26	28	29	31	31	31
F4	25	27	27	28	30	30	30		E1	24	26	27	28	29	29	30
G2	24	26	27	29	29	30	31		E2	24	25	26	29	29	29	30
H2	26	27	29	31	31	32	34		E4	25	26	27	29	30	30	31
H4	24	25	27	28	28	29	30		I1	26	28	29	30	32	32	33
H5	24	26	26	27	27	28	28		I4	25	26	27	28	29	30	30
K2	23	24	25	26	26	27	28		M2	23	24	25
K3	24	24	26	27	26	27	27		M4	22	23	26	27	27	28	29
L2	24	26	28	29	31	31	31		O1	22	24	24	26	26	27	28
L3	25	26	27	30	30	32	33		O5	23	24	25	26	26	27	28
N2	24	26	26	28	29	30	30		P1	24	26	28	29	30	30	31
R2	23	25	26	27	27	29	29		P4	26	27	28	32	32	34	35
T2	24	26	27	28	29	29	29		S1	26	27	28	30	32	33	33
T3	25	26	26	27	29	30	30		S4	24	26	27	28	28	29	30
X1	25	27	28	29	31	32	33		U2	24	25	27	29	29	30	31
X3	24	25	25	27	27	28	29		U3	27	28	30	32	33	35	35
Y1	25	26	27	29	31	32	33		V1	23	25	25	26	26	27	28
Y4	24	25	25	27	28	29	30		V2	23	25	25	26	26	27	27
AA2	22	24	24	25	26	26	26		V3	23	24	24	25	25	26	26
AA3	24	26	27	27	27	28	29		V4	23	25	26	28	28	28	29
CC1	25	26	27	28	30	30	31		W1	24	25	26	27	28	28	28
CC3	24	25	26	28	29	29	30		W2	25	26	27	27	28	28	29
BB3	22	23	24	24	24	25	25		W3	22	24	25	26	26	26	27
									DD1	24	25	26	28	29	29	30
									DD3	24	26	27	29	30	30	32
AR112Q CD	Week 0	Week 4	Week 8	Week 12	Week 16	Week 20	Week 24		AR112Q NR	Week 0	Week 4	Week 8	Week 12	Week 16	Week 20	Week 24
B1	24	22	23	22	23	23	21		A3	24	24	23	23	22	21	20
B2	24	25	25	25	25	25	21		A5	27	27	27	25	26	24	23
F2	27	26	27	26	25	25	24		C2	25	25	23	23
G1	27	26	26	26	26	25	21		C4	26	26	26	25	24	24	24
H3	28	29	29	29	28	27	26		C5	25	25	24	24	23	23	23
K1	23	24	26	26	25	26	25		C6	25	26	25	25	25	24
L1	23	25	25	25	23	23	23		E3	25	26	27	26	25	24	24
L4	26	27	26	26	25	24	23		I2	27	26	25	26	26	26	26
N1	24	24	25	25	25	25	24		I3	25	25	24	25	25	25	24
N3	27	27	27	27	25	25	24		M1	24	26	25	25	24	24	22
R1	23	24	24	24	24	23	23		M3	26	26	26	26	27	25	24
R3	26	27	27	27	25	23	24		M5	25	25	25	25	24	24	23
R4	26	25	26	25	25	25	24		O2	23	23	22	23	22	22	22
T1	23	23	23	24	24	22	22		O3	26	26	25	24	24	24	23
X2	25	26	25	25	25	25	24		O4	25	25	24	24	23	23	21
Y2	26	25	24	23	24	25	23		P2	27	27	26	27	26	24	24
AA1	24	23	23	24	24	24	24		P3	27	27	25	27	25	25	24
BB1	24	25	25	25	24	24	23		S2	25	24	24	23	24	23	22
BB4	21	21	21	21	20	20	20		S3	24	25	24	24	23	24	23
BB5	21	21	21	20	20	20	19		U1	26	27	25	25	25	25	24
CC2	26	26	26	24	25	24	23		U4	28	27	27	27	25	25	24
EE1	27	27	27	27	27	26			DD2	25	25	24	24	23	22	22
EE11	25	24	24	24	24	23	24		DD4	24	25	24	24	22	22	21
EE2	26	25	25	24	23	23	21		DD5	24	24	25	23	22	21	21
EE3	25	25	24	23	23	22	22
Y3	24	24	23	23	22	22	22

## Sheet: Fig. 1B
NONTRANSGENIC CD																NONTRANSGENIC NR
WEEK	10		14		18		22		26		30		34			WEEK	10		14		18		22		26		30		34
AA2	198.25		119.75		220.75		209.75		182.75		171.25		192.75			A2	302.5		262.25		260.25		252.75		254		262.5		315.25
AA3	255.5		193.5		239.75		214.5		203.75		230.25		230.75			A4	300.75		212		159.25		211		216.75		187		217
BB3	249		243.25		166.5		103.5		150.75		196.75		171.5			DD1	159.75		172.75		115.75		189.5		209.75		200		231.5
CC1	308.75		271.25		230.5		236.25		260.5		211.5		235.75			DD3	251.25		196.75		140.5		140		175.5		166.25		183
CC3	351.75		295.5		275.25		264.25		262.75		242.5		218.5			E1	357.25		259.75		277.75		230.75		234		273.25		237.75
F1	231		217.5		183.5		105.5		111		143.5		179.25			E2	191.75		153.25		157.75		142.75		99		155.75		173.5
F3	245.25		255.75		319.25		234.5		222.5		294.25		205			E4	216		154		147.5		119.75		153.25		154.75		141
F4	164.25		160.25		168.75		109.667		133		169.5		175			I1	248.25		224.25		255.25		246.25		233.75		197.5		196
G2	279.75		302.25		289.333		303.5		266.5		286.25		282.5			I4	314.75		290		289.75		298.75		290.25		308.75		345.5
H2	258.25		260.75		226.75		175.75		220.25		198.5		249.75			M2	189.5		277		233
H4	205		271.25		232.75		288		280		243.5		246.25			M4	281.75		347.5		284.75		249.75		278.75		328.5		297.5
H5	240.25		258.75		264.75		183.5		195.75		172.75		228			O1	279.75		280.25		262.75		257.25		245.25		265.5		278.5
K2	269.5		208.75		210		185.75		171.75		180.25		173.25			O5	218.25		285.5		231.75		242		238		231.25		222.75
K3	294.5		233.25		244		214		210.25		201.5		205			P1	253.75		230.5		187.75		169.5		190.25		180.75		207.25
L2	289.5		161.25		151.75		144		166.75		167.5		177.25			P4	335		309.5		218.75		222.75		205		195.25		160.5
L3	323.667		249.5		254.5		262.25		224.25		271.25		237.25			S1	190.75		199.25		161.5		173.25		165		188		154
N2	217.75		202.25		211.5		156		196.5		183.25		171.25			S4	243		293.75		213.25		233.25		169.75		202.75		244
R2	241.5		198		214.25		181.25		187		201		232.333			U2	253		302		280		277.5		249.667		270.75		272.5
T2	302.5		301.25		280.75		236.75		207		228.75		246.75			U3	311.75		270.25		293.75		233.25		239.25		237.25		276.25
T3	249.25		228.75		215.25		214		196.75		202		173.25			V1	214.25		215.75		199		181.75		211.25		195.75		230.75
X1	240		220.5		245.5		285.333		271		277.25		265.667			V2	285.75		263.75		226.75		209.75		139		128.25		237.75
X3	264.25		239		218.5		242		210.25		202		171.75			V3	287.75		235.5		261.75		231		276.5		282.75		313.75
Y1	250.5		224.5		275		212.5		210.75		190.25		218.25			V4	265.75		221.75		239		213		203.5		237.25		221.25
Y4	275		239.25		237.5		210.75		176.5		177		249.5			W1	254		224.333		229.25		196		168.75		210.5		194.75
																W2	332		279.75		296.75		311.25		262.25		314.75		252.75
																W3	295.25		263.5		216.5		223.5		227		206		247.5
AR112Q CD																AR112Q NR
WEEK	10		14		18		22		26		30		34			WEEK	10		14		18		22		26		30		34
AA1	220.5		204.5		158.5		140.25		90.75		127.5		158.25			A3	192.75		153.5		90		93		91.25		75.75		92.25
B1	237.25		126		144.75		159.5		137		148.75		156			A5	233.75		169.25		125.25		101		94.5		72.75		82
B2	242.75		215.667		182		174.5		155.75		161.75		152.75			C2	116.5		70.75		94		84.25
BB1	237		235		157.75		169.25		158.25		141		138.75			C4	298.75		211.5		179.5		152		118		101.5		104.5
BB4	211.25		139.75		152.75		160.25		160		142.25		107.25			C5	265.5		186.75		137		139.25		75.5		75.25		91.25
BB5	257.25		163.5		122.75		138		95.25		93		102.5			C6	135.75		72		133.25		120		89		96.25
CC2	153.5		137		108		91.5		97.25		102.5		79.25			DD2	344.75		214.5		137		98.25		81.75		110.25		128
EE1	229.75		163.667		82.75		86.5		49.75		60.25					DD4	229.75		232.25		135.5		179		146.5		149.75		179.5
EE11	206.5		187		189.75		176.75		153.5		151.75		122.75			DD5	226.25		202.25		142.75		199.75		156.25		142.25		123.5
EE2	237.5		197.25		133.5		113.75		104.25		106.5		83.25			E3	229.75		160.25		115.5		131.25		121		115.5		136.75
EE3	180.5		170.25		91.5		183.25		152.5		127		123.5			I2	201.75		134.75		94.25		114.75		79		87.5		57.25
F2	280		178.75		172.75		188.25		207.75		164.5		149.5			I3	225.5		214.5		185		156		172		125		118.25
G1	297.5		263.5		206.25		195.25		137.5		126		133.25			M1	242.5		235		199.75		148.5		108.25		108		119.25
H3	258		176.75		129.5		71.5		45		69.75		63.5			M3	171.75		63.6667		71.6667		80.5		69.25		74.75		69.5
K1	271		208		154.75		169.75		182		172		133.5			M5	306.75		173.75		138		103.25		98.5		64		74.75
L1	239.75		100.75		122		106.25		122.75		109.75		81			O2	157.75		128		108.25		98.5		88.75		111.25		100.25
L4	199.5		156.75		150		136.25		136.25		150.25		148			O3	152.75		191		150.25		132.5		136		124.5		96.5
N1	125.25		126.5		65.75		86.25		105.75		103		65.25			O4	235.5		176		134.75		121		59		76.5		53.25
N3	301.25		215		157.25		114.75		94.75		113.75		82.25			P2	157.25		128.25		123.25		133.75		109.25		124.75		119
R1	213.5		176.5		135.5		127.75		141.75		100		103			P3	295.75		244		151.75		111.75		132		93.75		82.5
R3	269		159		156.75		137.75		82.5		118		111.75			S2	196.5		136.25		100		73.75		71.5		54		31.25
R4	216		210.5		171.5		132.333		77.6667		111.25		92.25			S3	298		229.5		188.25		188		176.5		199.75		186.25
T1	196.5		104		116		114.25		69.25		70.5		100.25			U1	305.75		198.25		202.5		176.5		152		155		151.75
X2	103.75		63.75		53.75		78		49		73.5		60.5			U4	302.5		237		160.25		164.75		105.75		70.5		53
Y2	230		169.5		137.25		130		85		86.25		96.5
Y3	245.25		249.25		189		180		156		168.5		177.75

## Sheet: Fig. 1C
NONTRANSGENIC CD									NONTRANSGENIC NR
Week	10	14	18	22	26	30	34		Week	10	14	18	22	26	30	34
F1	0.109	0.0985	0.0923333	0.0966667	0.1025	0.0933333	0.0803333		A2	0.0776667	0.0871667	0.0936667	0.101667	0.101333	0.0923333	0.0855
F3	0.100667	0.0988333	0.0845	0.073	0.0903333	0.0973333	0.0876667		A4	0.0895	0.116667	0.1255	0.1135	0.1035	0.112	0.0875
F4	0.112	0.0923333	0.103167	0.100333	0.123167	0.0983333	0.0951667		E1	0.1085	0.107667	0.119833	0.0985	0.0998333	0.0836667	0.0773333
G2	0.1065	0.118	0.0976667	0.0868333	0.084	0.096	0.0765		E2	0.1105	0.0936667	0.109167	0.104833	0.107	0.0965	0.0816667
H2	0.1135	0.103333	0.109	0.105333	0.0983333	0.102833	0.0858333		E4	0.112833	0.101167	0.105167	0.1035	0.1075	0.0896667	0.0923333
H4	0.112167	0.113167	0.0905	0.0811667	0.0785	0.0908333	0.077		I1	0.134833	0.1005	0.113167	0.0961667	0.1015	0.1015	0.0898333
H5	0.101667	0.101333	0.105667	0.105167	0.0963333	0.0855	0.0786667		I4	0.116333	0.109667	24.7567	0.111333	0.110833	0.0928333	0.0791667
K2	0.116167	0.0883333	0.0946667	0.0913333	0.0885	0.105	0.0698333		M2	0.104667	0.103	0.0833333
K3	0.110167	0.0973333	0.0913333	0.093	0.0966667	0.103	0.0723333		M4	0.1115	0.0833333	0.0976667	0.0978333	0.115833	0.0876667	0.0753333
L2	0.1155	0.0913333	0.0953333	0.0891667	0.0848333	0.0965	0.0956667		O1	0.0905	0.0846667	0.0968333	0.0925	0.0785	0.0861667	0.0756667
L3	0.092	0.0773333	0.0913333	0.0936667	0.0911667	0.085	0.0871667		O5	0.104667	0.0981667	0.0895	0.104667	0.101833	0.0976667	0.0775
N2	0.101333	0.0853333	0.0811667	0.0846667	0.0925	0.0895	0.0901667		P1	0.0991667	0.0796667	0.0823333	0.078	0.084	0.0818333	0.0838333
R2	0.0983333	0.0875	0.0901667	0.0838333	0.0985	0.0925	0.081		P4	0.1205	0.1015	0.107167	0.114333	0.113667	0.0911667	0.0896667
T2	0.103333	0.106	0.111333	0.105667	0.0938333	0.0985	0.0753333		S1	0.104667	0.0943333	0.105167	0.096	0.103	0.110167	0.0741667
T3	0.112833	0.0845	0.0873333	0.0955	0.0978333	0.0891667	0.0641667		S4	0.106667	0.086	0.0983333	0.0983333	0.0851667	0.0828333	0.0918333
X1	0.119167	0.100167	0.105667	0.101167	0.100833	0.0966667	0.0938333		U2	0.0966667	0.0845	0.0863333	0.087	0.1035	0.0881667	0.0733333
X3	0.0998333	0.0873333	0.0943333	0.0885	0.0795	0.0816667	0.085		U3	0.122833	0.113167	0.0898333	0.107	0.1005	0.104667	0.0886667
Y1	0.122833	0.1055	0.118333	0.115	0.113667	0.0993333	0.0803333		V1	0.139833	0.103667	0.118167	0.0758333	0.104167	0.0846667	0.085
Y4	0.1025	0.097	0.11	0.103833	0.0881667	0.0881667	0.0786667		V2	0.119833	0.0851667	0.0963333	0.0876667	0.087	0.0951667	0.0938333
AA2	0.104833	0.099	0.110833	0.107167	0.098	0.0835	0.0868333		V3	0.1155	0.0901667	0.099	0.0938333	0.088	0.0946667	0.0821667
AA3	0.0918333	0.0881667	0.114167	0.111167	0.1045	0.102	0.0755		V4	0.111333	0.0923333	0.0963333	0.098	0.0856667	0.0841667	0.091
CC1	0.117333	0.0995	0.105167	0.122333	0.103167	0.0913333	0.0845		W1	0.109833	0.1085	0.115833	0.100167	0.0905	0.091	0.0855
CC3	0.1185	0.0776667	0.0926667	0.1	0.105167	0.102	0.09		W2	0.105833	0.0908333	0.0951667	0.0943333	0.0916667	0.104167	0.0815
BB3	0.114167	0.0911667	0.101	0.103667	0.079	0.0805	0.0766667		DD1	0.125	0.0933333	0.104333	0.102833	0.0948333	0.0876667	0.0726667
									DD3	0.1265	0.0965	0.109167	0.0991667	0.100167	0.0965	0.088
									W3	0.108667	0.1025	0.1065	0.0856667	0.0981667	0.082	0.083
AR112Q CD									AR112Q NR
Week	10	14	18	22	26	30	34		Week	10	14	18	22	26	30	34
B1	0.0938333	0.071	0.0796667	0.0765	0.0658333	0.0823333	0.0641667		A3	0.0948333	0.0921667	0.0903333	0.0721667	0.0703333	0.0833333	0.0656667
B2	0.0811667	0.0831667	0.0823333	0.0775	0.0746667	0.0818333	0.0776667		A5	0.0851667	0.0881667	0.0776667	0.0721667	0.0805	0.0761667	0.0646667
F2	0.111333	0.0825	0.0651667	0.0861667	0.0723333	0.0788333	0.0665		C2	0.109	0.0911667	0.0771667	0.076
G1	0.109333	0.103333	0.0911667	0.0818333	0.0868333	0.0823333	0.0748333		C4	0.108	0.0995	0.0886667	0.0753333	0.0796667	0.0738333	0.074
H3	0.1205	0.102167	0.0895	0.0953333	0.0841667	0.083	0.0691667		C5	0.0961667	0.0898333	0.0866667	0.0758333	0.0828333	0.0736667	0.0696667
K1	0.100333	0.08	0.0971667	0.0798333	0.079	0.0745	0.067		C6	0.107667	0.0851667	0.0793333	0.0745	0.0746667	0.0696667
L1	0.0845	0.0823333	0.0691667	0.0721667	0.0721667	0.0646667	0.0728333		E3	0.102167	0.0758333	0.081	0.0815	0.0933333	0.0848333	0.0723333
L4	0.106333	0.0865	0.0921667	0.0866667	0.0781667	0.0646667	0.0648333		I2	0.113167	0.0758333	0.0938333	0.0826667	0.0836667	0.0653333	0.0765
N1	0.125833	0.0865	0.0845	0.0891667	0.0786667	0.081	0.078		I3	0.116333	0.0881667	0.0916667	0.0793333	0.0791667	0.0671667	0.0758333
N3	0.1155	0.086	0.082	0.0866667	0.0838333	0.0745	0.0666667		M1	0.104833	0.0916667	0.0916667	0.0923333	0.0805	0.0753333	0.0655
R1	0.107167	0.0926667	0.0926667	0.0846667	0.0721667	0.0676667	0.0728333		M3	0.106667	0.09	0.092	0.0865	0.0793333	0.0791667	0.075
R3	0.0945	0.0936667	0.0901667	0.0875	0.0821667	0.0708333	0.0761667		M5	0.0996667	0.0765	0.081	0.0776667	0.0816667	0.0705	0.0695
R4	0.125833	0.0898333	0.0855	0.0866667	0.0953333	0.0791667	0.0676667		O2	0.1145	0.0866667	0.0808333	0.0776667	0.079	0.0883333	0.0706667
T1	0.0971667	0.0878333	0.0886667	0.085	0.0743333	0.0766667	0.073		O3	0.109333	0.0893333	0.0865	0.0795	0.0918333	0.0821667	0.072
X2	0.1005	0.0705	0.08	0.0856667	0.0796667	0.0696667	0.0715		O4	0.114667	0.0941667	0.0875	0.0775	0.08	0.0803333	0.0713333
Y2	0.111833	0.0986667	0.0801667	0.0808333	0.0716667	0.0751667	0.0675		P2	0.117333	0.0773333	0.087	0.0801667	0.0795	0.102833	0.0786667
AA1	0.1135	0.0708333	0.0911667	0.0785	0.0801667	0.0731667	0.0726667		P3	0.138333	0.0933333	0.0875	0.0861667	0.092	0.078	0.0746667
BB1	0.108833	0.0978333	0.0835	0.0881667	0.0783333	0.0696667	0.074		S2	0.115333	0.0906667	0.082	0.0765	0.0673333	0.077	0.0653333
BB4	0.095	0.0935	0.0886667	0.081	0.0671667	0.0746667	0.0615		S3	0.114333	0.0813333	0.0875	0.0861667	0.0796667	0.074	0.0655
BB5	0.104167	0.0855	0.0863333	0.0825	0.0688333	0.0771667	0.059		U1	0.0915	0.0906667	0.0843333	0.0855	0.0736667	0.0741667	0.0781667
CC2	0.1015	0.0865	0.0733333	0.0783333	0.0808333	0.0796667	0.0741667		U4	0.1255	0.0888333	0.0961667	0.0893333	0.0845	0.0811667	0.0771667
EE1	0.114	0.088	0.0865	0.0878333	0.0828333	0.0833333			DD2	0.111167	0.0825	0.0776667	0.0715	0.0788333	0.071	0.0613333
EE11	0.0971667	0.0848333	0.0815	0.0765	0.0853333	0.0768333	0.0768333		DD4	0.128667	0.087	0.0815	0.0831667	0.0816667	0.0721667	0.0668333
EE2	0.1155	0.0873333	0.0896667	0.0881667	0.0748333	0.0766667	0.0578333		DD5	0.122	0.0888333	0.0901667	0.083	0.0768333	0.0676667	0.0651667
EE3	0.114333	0.0968333	0.0976667	0.0901667	0.0918333	0.0838333	0.0765
Y3	0.1055	0.0865	0.073	0.0823333	0.0753333	0.0791667	0.0651667

## Sheet: Fig. 1D
NONTRANSGENIC CD										NONTRANSGENIC NR
Week	10	14	18	22	26	30	34			Week	10	14	18	22	26	30	34
F1	0.200333	0.2195	0.2005	0.1895	0.239167	0.198833	0.169333			A2	0.185167	0.198333	0.152	0.164833	0.166667	0.175	0.152333
F3	0.209667	0.214333	0.188	0.176833	0.201333	0.183	0.1895			A4	0.167333	0.189	0.193	0.188167	0.208167	0.1775	0.153833
F4	0.212667	0.201	0.185833	0.184167	0.205167	0.177333	0.165667			E1	0.2135	0.203167	0.186833	0.176	0.2005	0.189667	0.180667
G2	0.204833	0.214833	0.209667	0.1795	0.182667	0.197167	0.178667			E2	0.226333	0.203167	0.2115	0.203	0.221	0.2	0.184667
H2	0.231667	0.222167	0.214333	0.236333	0.190333	0.190167	0.218833			E4	0.203167	0.21	0.207333	0.1995	0.196167	0.169833	0.158833
H4	0.207	0.202833	0.193833	0.188167	0.174	0.181667	0.151			I1	0.236333	0.235167	0.221333	0.212833	0.2165	0.198833	0.176833
H5	0.218667	0.240833	0.216333	0.206	0.194	0.163167	0.16			I4	0.242167	0.242667	0.215	0.2155	0.245667	0.178	0.187
K2	0.198833	0.196	0.2075	0.185333	0.195833	0.170833	0.167833			M2	0.229167	0.209167	0.192667
K3	0.219	0.1925	0.198333	0.198	0.195167	0.195333	0.183667			M4	0.219833	0.204333	0.208	0.218	0.206333	0.196	0.182333
L2	0.188833	0.197667	0.199667	0.201833	0.180667	0.148333	0.165			O1	0.206	0.195667	0.203833	0.178167	0.208667	0.183833	0.179333
L3	0.205	0.198833	0.181333	0.169	0.184833	0.162333	0.190667			O5	0.205	0.177167	0.186333	0.162	0.172667	0.162833	0.144167
N2	0.181333	0.181667	0.198333	0.194167	0.19	0.163333	0.158			P1	0.226333	0.198167	0.211833	0.210667	0.204333	0.176833	0.189333
R2	0.199	0.177333	0.171833	0.1795	0.184333	0.176667	0.168			P4	0.242667	0.202833	0.2315	0.2215	0.210167	0.175667	0.179667
T2	0.199333	0.233167	0.206167	0.206333	0.199667	0.1745	0.157167			S1	0.206833	0.197833	0.194	0.182	0.187833	0.214333	0.172167
T3	0.2065	0.2105	0.211333	0.194	0.226833	0.190667	0.183333			S4	0.196	0.178667	0.177	0.179167	0.212833	0.189833	0.179
X1	0.210333	0.2065	0.2045	0.188333	0.162333	0.157	0.163333			U2	0.221833	0.201833	0.231	0.209167	0.2195	0.216667	0.158833
X3	0.201167	0.178	0.188167	0.1638	0.155167	0.168833	0.131333			U3	0.239833	0.2185	0.223333	0.241333	0.236333	0.2255	0.198333
Y1	0.2085	0.200167	0.218833	0.2055	0.204333	0.187667	0.171667			V1	0.2295	0.193667	0.2085	0.190667	0.183	0.187167	0.171833
Y4	0.210833	0.185	0.187167	0.203333	0.181	0.150833	0.149			V2	0.239	0.173167	0.200167	0.177167	0.162	0.175333	0.195
AA2	0.204833	0.208667	0.201667	0.209167	0.187	0.204667	0.152167			V3	0.210333	0.179833	0.218333	0.189	0.189667	0.177333	0.1885
AA3	0.187	0.188167	0.216833	0.1965	0.189833	0.184	0.181333			V4	0.2115	0.205	0.208833	0.190333	0.202167	0.193167	0.184667
CC1	0.257	0.209667	0.222	0.216333	0.202167	0.2195	0.157833			W1	0.214167	0.202333	0.211833	0.226	0.221667	0.1935	0.168167
CC3	0.216333	0.2135	0.198833	0.195167	0.189667	0.221667	0.1765			W2	0.2045	0.209667	0.196	0.199167	0.195833	0.178667	0.191167
BB3	0.204167	0.168167	0.169833	0.187667	0.1805	0.167167	0.157167			DD1	0.236333	0.208667	0.202833	0.184167	0.198667	0.180333	0.181833
										DD3	0.210167	0.187	0.198833	0.188833	0.1995	0.176667	0.1755
										W3	0.2	0.184833	0.181667	0.182167	0.1545	0.147833	0.135333
AR112Q CD										AR112Q NR
Week	10	14	18	22	26	30	34			Week	10	14	18	22	26	30	34
B1	0.1625	0.1755	0.166833	0.145167	0.129333	0.141	0.1255			A3	0.171833	0.159167	0.1635	0.141333	0.139333	0.137667	0.112167
B2	0.1795	0.169833	0.155167	0.153667	0.146	0.142833	0.129			A5	0.156167	0.177833	0.1415	0.1415	0.1365	0.127	0.134667
F2	0.188167	0.161333	0.1425	0.129333	0.1315	0.133	0.113333			C2	0.206167	0.182167	0.1675	0.138
G1	0.210667	0.221	0.189667	0.165	0.155833	0.146	0.1125			C4	0.176667	0.179833	0.170667	0.1565	0.152333	0.1355	0.115833
H3	0.217	0.186	0.160167	0.171667	0.150333	0.150333	0.1255			C5	0.192833	0.172	0.170833	0.157333	0.153	0.143333	0.123833
K1	0.236833	0.188	0.177167	0.174833	0.151333	0.144333	0.120667			C6	0.2045	0.162	0.159667	0.144333	0.134833	0.119167
L1	0.191333	0.165667	0.134333	0.1295	0.114	0.117167	0.108667			E3	0.199167	0.163667	0.159167	0.153333	0.148833	0.145667	0.121167
L4	0.202333	0.165667	0.172167	0.161	0.134	0.107667	0.116167			I2	0.214167	0.184	0.170833	0.148667	0.137	0.125833	0.124667
N1	0.205667	0.187833	0.172333	0.1745	0.1495	0.147333	0.126833			I3	0.203667	0.1715	0.173167	0.143333	0.140167	0.123	0.124667
N3	0.214667	0.175667	0.154833	0.160333	0.144333	0.129667	0.126333			M1	0.190667	0.188	0.172167	0.158167	0.146833	0.117667	0.116667
R1	0.174167	0.166833	0.167833	0.159167	0.1335	0.127333	0.121333			M3	0.204167	0.179667	0.173667	0.151167	0.1385	0.151167	0.1365
R3	0.195333	0.1815	0.180667	0.150833	0.141833	0.123333	0.1275			M5	0.199667	0.157	0.149667	0.135333	0.141833	0.1285	0.1155
R4	0.211833	0.181833	0.1825	0.154833	0.158833	0.145833	0.120667			O2	0.189833	0.1785	0.153833	0.1465	0.134333	0.131	0.127667
T1	0.201333	0.182	0.1505	0.1535	0.136333	0.136	0.134833			O3	0.180167	0.179667	0.1695	0.147667	0.139333	0.1365	0.122333
X2	0.1895	0.176167	0.153	0.15	0.138833	0.1215	0.110167			O4	0.221167	0.1965	0.165	0.121333	0.127333	0.1375	0.1185
Y2	0.2105	0.178833	0.157667	0.1475	0.143333	0.131167	0.122333			P2	0.222	0.1645	0.1625	0.174667	0.151167	0.137333	0.129833
AA1	0.192	0.1685	0.149333	0.155	0.1485	0.123667	0.1265			P3	0.232833	0.183833	0.183833	0.164167	0.1565	0.126	0.1325
BB1	0.208167	0.185333	0.172333	0.192667	0.143167	0.140167	0.117333			S2	0.2105	0.176333	0.157333	0.160667	0.142167	0.135333	0.1255
BB4	0.189333	0.165333	0.1655	0.155167	0.142833	0.129333	0.111333			S3	0.206333	0.17	0.164167	0.154167	0.131333	0.122333	0.1135
BB5	0.192	0.169	0.163167	0.146	0.128333	0.1145	0.1035			U1	0.197	0.176	0.183667	0.172	0.136167	0.1355	0.1205
CC2	0.213833	0.168833	0.153167	0.147833	0.1415	0.136167	0.109167			U4	0.243833	0.178167	0.172167	0.168167	0.165167	0.134167	0.135
EE1	0.199167	0.183667	0.1855	0.176333	0.146	0.128833				DD2	0.219	0.172167	0.169167	0.149667	0.134667	0.1385	0.117833
EE11	0.200833	0.164667	0.162	0.129167	0.143333	0.1565	0.114167			DD4	0.234	0.181833	0.160167	0.1445	0.134833	0.1235	0.1135
EE2	0.205833	0.173333	0.1655	0.153667	0.136667	0.132	0.115167			DD5	0.221833	0.1775	0.164667	0.148833	0.1425	0.13	0.118667
EE3	0.233	0.204	0.191	0.1755	0.159333	0.144167	0.1215
Y3	0.218	0.173833	0.1555	0.154833	0.129667	0.135667	0.115167

## Sheet: Fig. 2A,B
	OXIDATIVE						GLYCOLYTIC
NTG Ctrl	AR112Q Ctrl	NTG NR	AR112Q NR			NTG Ctrl	AR112Q Ctrl	NTG NR	AR112Q NR
1.12903	0.574161	0.814328	0.489679			1.20416	0.392202	0.904895	0.317275
1.01486	0.480975	0.976234	0.395139			0.958658	0.344285	1.11079	0.25282
0.936419	0.77799	1.11924	0.371915			0.907819	0.429344	1.23041	0.269335
0.748305	0.454591	0.9391	0.299579			0.831159	0.416352	0.848397	0.265344
1.17139	0.560212	0.856728				1.0982	0.362847	0.928217
	0.736171						0.391636

## Sheet: Fig. 2C
NTG Ctrl	AR112Q Ctrl	NTG NR	AR112Q NR
26.684	73.755	34.662	46.251
49.742	53.238	32.3805	64.208
41.974	59.298	45.5805	58.3975
52.8255	57.544	60.263	60.676
35.9005	65.834
	82.4845

## Sheet: Fig. 3A
Ntg Ctrl	AR112Q Ctrl	Ntg NR	AR112Q NR
0.977725	0.629357	0.722029	0.59875
1.11376	0.63956	0.942229	0.687064
0.899082	0.678669	0.847432	0.442208
0.990053	0.775591	0.646255	0.61246
1.01938	0.666341	1.10695	0.622662

## Sheet: Fig. 3B
NTG Ctrl	AR112Q Ctrl	NTG NR	AR112Q NR
1.37318	1.23895	1.08134	1.26317
0.830631	1.03354	1.16798	1.3761
0.63148	1.19345	1.62995	1.08615
0.736066	0.973448	0.955466	1.91031
1.44959	0.967156	1.25983	1.5214
0.979055	0.942327	1.14989	1.36859
1	1.55792	1.31991	1.88166

## Sheet: Fig. 3C
NTG Ctrl	AR112Q Ctrl	NTG NR	AR112Q NR
0.835127	0.381598	0.914519	0.167313
1.23363	0.756105	0.635796	0.18926
0.908145	0.59264	0.412341	0.158082
1.01067	0.215642	0.560777	0.660323
1.01243	0.458852	1.11906	0.452722

## Sheet: Fig. 3D
NTG Ctrl	AR112Q Ctrl	NTG NR	AR112Q NR
0.872472	0.997667	0.9838	1.02382
0.954741	1.22471	0.886012	1.17485
0.809929	1.4073	1.25091	1.26015
0.969261	1.13707	1.19877	1.37305
1.3936	0.449032	1.22135	1.0358

[truncated: 12 more sheets: Fig. 6A, Fig. 6B, Fig. 6C, Fig. 6D, Fig. 7A, Fig. 7C, Supp Fig. 1, Supp Fig. 2A, Supp Fig. 2B, Supp Fig. 5A, Supp Fig. 5B, Supp Fig. 5C]
